# Supplementary material for: 2-[5-(4-Hydroxy­phen­yl)-1-phenyl-1H-pyrazol-3-yl]phenol
Source: Acta Crystallogr Sect E Struct Rep Online. 2008 Jun 13;64(Pt 7):o1264. doi: 10.1107/S1600536808017054 (PMC2961782; doi:10.1107/S1600536808017054)
Supplement: Supplementary file 1 [file e-64-o1264-sup1.cif]

##############################################################################
###                                                                        ###
###        Electronic paper (Acta Crystallographica Section E)             ###
###                                                                        ###
##############################################################################
#                                                                            #
# This CIF contains the data in a paper accepted for publication in Acta     #
# Crystallographica Section E. It conforms to the requirements of Notes      #
# for Authors for Section E, and has been peer reviewed under the auspices   #
# of the IUCr Commission on Journals.                                        #
#                                                                            #
# Full details of the Crystallographic Information File format               #
# are given in the paper "The Crystallographic Information File (CIF):       #
# a New Standard Archive File for Crystallography" by S. R. Hall, F. H.      #
# Allen and I. D. Brown [Acta Cryst. (1991), A47, 655-685].                  #
#                                                                            #
# The current version of the core CIF dictionary is obtainable from          #
# ftp://ftp.iucr.org/pub/cif_core.dic. The current version number is 2.4.    #
#                                                                            #
# Software is freely available for graphical display of the structure(s) in  #
# this CIF.  For information consult the CIF home page http://www.iucr.org/  #
# cif/home.html                                                              #
#                                                                            #
# This file may be used for bona fide research purposes within the           #
# scientific community so long as proper attribution is given to the journal # 
# article from which it was obtained.                                        #
#                                                                            #
##############################################################################
                                             
data_I
_audit_creation_method     SHELXL-Plus
_chemical_name_systematic
;
2-[5-(4-Hydroxyphenyl)-1-phenyl-1<i>H</i>-pyrazol-3-yl]phenol
;
_chemical_name_common     ?
_chemical_formula_moiety     'C21 H16 N2 O2'
_chemical_formula_sum     'C21 H16 N2 O2'
_chemical_formula_iupac     'C21 H16 N2 O2'
_chemical_formula_weight     328.36
_chemical_melting_point     490
_symmetry_cell_setting     Monoclinic
_symmetry_space_group_name_H-M     'P 21/c'
_symmetry_space_group_name_Hall     '-P 2ybc'
loop_
    _symmetry_equiv_pos_as_xyz
    'x, y, z'
    '-x, y+1/2, -z+1/2'
    '-x, -y, -z'
    'x, -y-1/2, z-1/2'
_cell_length_a     10.793(3)
_cell_length_b     12.948(3)
_cell_length_c     11.705(3)
_cell_angle_alpha     90.00
_cell_angle_beta     93.508(14)
_cell_angle_gamma     90.00
_cell_volume     1632.7(7)
_cell_formula_units_Z     4
_cell_measurement_reflns_used     84
_cell_measurement_theta_min     4.577
_cell_measurement_theta_max     12.400
_cell_measurement_temperature     298(2)
_exptl_crystal_description     prismatic
_exptl_crystal_colour     colourless
_exptl_crystal_size_max     0.44
_exptl_crystal_size_mid     0.40
_exptl_crystal_size_min     0.26
_exptl_crystal_density_diffrn     1.336
_exptl_crystal_density_meas     ?
_exptl_crystal_density_method     'not measured'
_exptl_crystal_F_000     688
_exptl_absorpt_coefficient_mu     0.087
_exptl_absorpt_correction_type     none
_exptl_absorpt_process_details     ?
_exptl_absorpt_correction_T_min     ?
_exptl_absorpt_correction_T_max     ?
_exptl_special_details
;
;
_diffrn_ambient_temperature     298(2)
_diffrn_radiation_type     MoK\a
_diffrn_radiation_wavelength     0.71073
_diffrn_radiation_source     'fine-focus sealed tube'
_diffrn_radiation_monochromator     graphite
_diffrn_measurement_device_type     'Siemens P4'
_diffrn_measurement_method     '2\q/\w'
_diffrn_detector_area_resol_mean     ?
_diffrn_reflns_number     5767
_diffrn_reflns_av_R_equivalents     0.0235
_diffrn_reflns_av_sigmaI/netI     0.0381
_diffrn_reflns_theta_min     1.89
_diffrn_reflns_theta_max     27.50
_diffrn_reflns_theta_full     27.50
_diffrn_measured_fraction_theta_max     0.994
_diffrn_measured_fraction_theta_full     0.994
_diffrn_reflns_limit_h_min     -14
_diffrn_reflns_limit_h_max     4
_diffrn_reflns_limit_k_min     -16
_diffrn_reflns_limit_k_max     1
_diffrn_reflns_limit_l_min     -15
_diffrn_reflns_limit_l_max     15
_diffrn_standards_number     3
_diffrn_standards_interval_count     97
_diffrn_standards_interval_time     ?
_diffrn_standards_decay_%     3.65
loop_
    _diffrn_standard_refln_index_h
    _diffrn_standard_refln_index_k
    _diffrn_standard_refln_index_l
    2 -1 -1
    1 -2 -3
    2 1 3
_refine_special_details
;
;
_reflns_number_total     3720
_reflns_number_gt     2353
_reflns_threshold_expression     I>2\s(I)
_refine_ls_structure_factor_coef     Fsqd
_refine_ls_matrix_type     full
_refine_ls_R_factor_all     0.0862
_refine_ls_R_factor_gt     0.0467
_refine_ls_wR_factor_gt     0.1061
_refine_ls_wR_factor_ref     0.1284
_refine_ls_goodness_of_fit_ref     1.033
_refine_ls_restrained_S_all     1.033
_refine_ls_number_reflns     3720
_refine_ls_number_parameters     227
_refine_ls_number_restraints     0
_refine_ls_hydrogen_treatment     constr
_refine_ls_weighting_scheme     calc
_refine_ls_weighting_details
         'calc w=1/[\s^2^(Fo^2^)+(0.0468P)^2^+0.4416P] where P=(Fo^2^+2Fc^2^)/3'
_atom_sites_solution_hydrogens     geom
_atom_sites_solution_primary     direct
_atom_sites_solution_secondary     difmap
_refine_ls_shift/su_max     0.000
_refine_ls_shift/su_mean     0.000
_refine_diff_density_max     0.153
_refine_diff_density_min     -0.162
_refine_ls_extinction_method     'SHELXTL-Plus (Sheldrick, 2008)'
_refine_ls_extinction_coef     0.0155(18)
_refine_ls_extinction_expression
                                  'Fc^*^=kFc[1+0.001xFc^2^\l^3^/sin(2\q)]^-1/4^'
loop_
    _atom_type_symbol
    _atom_type_description
    _atom_type_scat_dispersion_real
    _atom_type_scat_dispersion_imag
    _atom_type_scat_source
    'C' 'C' 0.0033 0.0016
                         'International Tables Vol C Tables 4.2.6.8 and 6.1.1.4'
    'H' 'H' 0.0000 0.0000
                         'International Tables Vol C Tables 4.2.6.8 and 6.1.1.4'
    'N' 'N' 0.0061 0.0033
                         'International Tables Vol C Tables 4.2.6.8 and 6.1.1.4'
    'O' 'O' 0.0106 0.0060
                         'International Tables Vol C Tables 4.2.6.8 and 6.1.1.4'
_computing_data_collection     'XSCANS (Siemens, 1999)'
_computing_cell_refinement     'XSCANS (Siemens, 1999)'
_computing_data_reduction     'XSCANS (Siemens, 1999)'
_computing_structure_solution     'SHELXTL-Plus (Sheldrick, 2008)'
_computing_structure_refinement     'SHELXTL-Plus (Sheldrick, 2008)'
_computing_molecular_graphics
;
SHELXTL-Plus (Sheldrick, 2008) and Mercury (Macrae et al., 2006)
;
_computing_publication_material     'SHELXTL-Plus (Sheldrick, 2008)'
loop_
    _atom_site_type_symbol
    _atom_site_label
    _atom_site_fract_x
    _atom_site_fract_y
    _atom_site_fract_z
    _atom_site_U_iso_or_equiv
    _atom_site_adp_type
    _atom_site_calc_flag
    _atom_site_refinement_flags
    _atom_site_occupancy
    _atom_site_disorder_assembly
    _atom_site_disorder_group
    O O1 -0.19429(12) 0.33852(11) -0.38082(11) 0.0598(4) Uani d . 1 . .
    H H1B -0.2627 0.3197 -0.3621 0.090 Uiso calc R 1 . .
    O O2 0.55378(12) 0.16872(10) 0.17109(13) 0.0603(4) Uani d . 1 . .
    H H2B 0.5054 0.2064 0.1339 0.090 Uiso calc R 1 . .
    N N1 0.26395(13) 0.27005(12) -0.01205(13) 0.0467(4) Uani d . 1 . .
    N N2 0.34918(13) 0.21948(12) 0.05691(13) 0.0462(4) Uani d . 1 . .
    C C1 0.3431(2) 0.43942(17) -0.05478(19) 0.0628(6) Uani d . 1 . .
    H H1A 0.4075 0.4086 -0.0915 0.075 Uiso calc R 1 . .
    C C2 0.3343(3) 0.54518(19) -0.0493(2) 0.0775(7) Uani d . 1 . .
    H H2A 0.3933 0.5863 -0.0821 0.093 Uiso calc R 1 . .
    C C3 0.2391(2) 0.58993(18) 0.0041(2) 0.0721(7) Uani d . 1 . .
    H H3A 0.2326 0.6615 0.0064 0.087 Uiso calc R 1 . .
    C C4 0.1531(2) 0.53006(17) 0.0543(2) 0.0653(6) Uani d . 1 . .
    H H4A 0.0891 0.5610 0.0915 0.078 Uiso calc R 1 . .
    C C5 0.16142(18) 0.42387(16) 0.04968(17) 0.0546(5) Uani d . 1 . .
    H H5A 0.1035 0.3827 0.0837 0.066 Uiso calc R 1 . .
    C C6 0.25650(16) 0.38005(14) -0.00589(15) 0.0460(4) Uani d . 1 . .
    C C7 0.21875(16) 0.10653(14) -0.03158(15) 0.0437(4) Uani d . 1 . .
    H H7A 0.1815 0.0444 -0.0540 0.052 Uiso calc R 1 . .
    C C8 0.18333(15) 0.20293(15) -0.06634(15) 0.0433(4) Uani d . 1 . .
    C C9 0.08425(15) 0.23722(14) -0.14967(15) 0.0441(4) Uani d . 1 . .
    C C10 -0.03190(17) 0.19422(15) -0.15016(17) 0.0523(5) Uani d . 1 . .
    H H10A -0.0474 0.1428 -0.0975 0.063 Uiso calc R 1 . .
    C C11 -0.12620(17) 0.22564(16) -0.22714(17) 0.0543(5) Uani d . 1 . .
    H H11A -0.2041 0.1950 -0.2266 0.065 Uiso calc R 1 . .
    C C12 -0.10491(16) 0.30191(14) -0.30416(15) 0.0460(4) Uani d . 1 . .
    C C13 0.01140(17) 0.34379(16) -0.30736(16) 0.0516(5) Uani d . 1 . .
    H H13A 0.0269 0.3941 -0.3614 0.062 Uiso calc R 1 . .
    C C14 0.10531(17) 0.31154(16) -0.23075(16) 0.0507(5) Uani d . 1 . .
    H H14A 0.1841 0.3402 -0.2337 0.061 Uiso calc R 1 . .
    C C15 0.32262(15) 0.11962(14) 0.04482(14) 0.0407(4) Uani d . 1 . .
    C C16 0.40064(15) 0.04285(14) 0.10482(14) 0.0404(4) Uani d . 1 . .
    C C17 0.36890(17) -0.06076(15) 0.10014(15) 0.0476(4) Uani d . 1 . .
    H H17A 0.2955 -0.0804 0.0603 0.057 Uiso calc R 1 . .
    C C18 0.44262(18) -0.13518(16) 0.15259(17) 0.0554(5) Uani d . 1 . .
    H H18A 0.4201 -0.2044 0.1471 0.066 Uiso calc R 1 . .
    C C19 0.55033(18) -0.10638(17) 0.21343(16) 0.0546(5) Uani d . 1 . .
    H H19A 0.6000 -0.1563 0.2503 0.066 Uiso calc R 1 . .
    C C20 0.58441(18) -0.00551(16) 0.21988(16) 0.0525(5) Uani d . 1 . .
    H H20A 0.6572 0.0133 0.2613 0.063 Uiso calc R 1 . .
    C C21 0.51143(16) 0.06923(14) 0.16520(15) 0.0447(4) Uani d . 1 . .
loop_
    _atom_site_aniso_label
    _atom_site_aniso_U_11
    _atom_site_aniso_U_22
    _atom_site_aniso_U_33
    _atom_site_aniso_U_12
    _atom_site_aniso_U_13
    _atom_site_aniso_U_23
    O1 0.0470(8) 0.0663(9) 0.0638(8) 0.0073(7) -0.0160(6) 0.0117(7)
    O2 0.0474(8) 0.0503(8) 0.0796(10) 0.0043(6) -0.0253(7) -0.0134(7)
    N1 0.0380(8) 0.0451(9) 0.0548(9) 0.0054(7) -0.0141(7) -0.0037(7)
    N2 0.0375(8) 0.0480(9) 0.0514(8) 0.0067(7) -0.0119(7) -0.0054(7)
    C1 0.0587(13) 0.0636(14) 0.0668(13) -0.0021(11) 0.0084(10) 0.0014(11)
    C2 0.0867(18) 0.0632(15) 0.0824(16) -0.0137(14) 0.0036(14) 0.0141(13)
    C3 0.0878(18) 0.0479(12) 0.0775(15) 0.0045(12) -0.0202(14) 0.0046(11)
    C4 0.0574(13) 0.0601(13) 0.0764(14) 0.0163(11) -0.0138(11) -0.0140(11)
    C5 0.0446(10) 0.0554(12) 0.0631(12) 0.0036(9) -0.0028(9) -0.0045(10)
    C6 0.0423(10) 0.0457(10) 0.0483(10) 0.0043(8) -0.0104(8) -0.0023(8)
    C7 0.0368(9) 0.0468(10) 0.0467(9) -0.0006(8) -0.0051(7) -0.0039(8)
    C8 0.0324(8) 0.0524(10) 0.0443(9) 0.0035(8) -0.0032(7) -0.0031(8)
    C9 0.0348(9) 0.0504(10) 0.0460(9) 0.0036(8) -0.0063(7) -0.0021(8)
    C10 0.0423(10) 0.0558(11) 0.0572(11) -0.0031(9) -0.0089(8) 0.0118(9)
    C11 0.0363(9) 0.0598(12) 0.0651(12) -0.0072(9) -0.0108(9) 0.0073(10)
    C12 0.0400(9) 0.0490(10) 0.0475(10) 0.0079(8) -0.0103(8) -0.0008(8)
    C13 0.0477(11) 0.0601(12) 0.0465(10) -0.0009(9) -0.0014(8) 0.0095(9)
    C14 0.0359(9) 0.0654(12) 0.0500(10) -0.0050(9) -0.0021(8) 0.0021(9)
    C15 0.0351(9) 0.0465(10) 0.0400(8) 0.0025(8) -0.0022(7) -0.0052(8)
    C16 0.0344(8) 0.0487(10) 0.0375(8) 0.0031(8) -0.0034(7) -0.0033(7)
    C17 0.0415(10) 0.0524(11) 0.0478(10) -0.0047(8) -0.0051(8) 0.0032(8)
    C18 0.0518(11) 0.0526(12) 0.0612(11) 0.0003(9) -0.0005(9) 0.0094(9)
    C19 0.0480(11) 0.0617(13) 0.0540(11) 0.0108(10) 0.0012(9) 0.0122(10)
    C20 0.0407(10) 0.0663(13) 0.0488(10) 0.0059(9) -0.0097(8) -0.0004(9)
    C21 0.0391(9) 0.0491(10) 0.0449(9) 0.0044(8) -0.0052(8) -0.0084(8)
_geom_special_details
;
All e.s.d.'s (except the e.s.d. in the dihedral angle between two l.s. planes)
are estimated using the full covariance matrix. The cell e.s.d.'s are taken
into account individually in the estimation of e.s.d.'s in distances, angles
and torsion angles; correlations between e.s.d.'s in cell parameters are only
used when they are defined by crystal symmetry. An approximate (isotropic)
treatment of cell e.s.d.'s is used for estimating e.s.d.'s involving l.s.
planes.
;
loop_
    _geom_bond_atom_site_label_1
    _geom_bond_atom_site_label_2
    _geom_bond_site_symmetry_2
    _geom_bond_distance
    _geom_bond_publ_flag
    O1 C12 . 1.362(2) ?
    O1 H1B . 0.8200 ?
    O2 C21 . 1.367(2) ?
    O2 H2B . 0.8200 ?
    N1 N2 . 1.3549(19) ?
    N1 C8 . 1.360(2) ?
    N1 C6 . 1.428(2) ?
    N2 C15 . 1.330(2) ?
    C1 C6 . 1.363(3) ?
    C1 C2 . 1.374(3) ?
    C1 H1A . 0.9300 ?
    C2 C3 . 1.364(4) ?
    C2 H2A . 0.9300 ?
    C3 C4 . 1.369(3) ?
    C3 H3A . 0.9300 ?
    C4 C5 . 1.379(3) ?
    C4 H4A . 0.9300 ?
    C5 C6 . 1.371(3) ?
    C5 H5A . 0.9300 ?
    C7 C8 . 1.360(3) ?
    C7 C15 . 1.401(2) ?
    C7 H7A . 0.9300 ?
    C8 C9 . 1.471(2) ?
    C9 C10 . 1.371(3) ?
    C9 C14 . 1.380(3) ?
    C10 C11 . 1.379(3) ?
    C10 H10A . 0.9300 ?
    C11 C12 . 1.366(3) ?
    C11 H11A . 0.9300 ?
    C12 C13 . 1.370(3) ?
    C13 C14 . 1.376(3) ?
    C13 H13A . 0.9300 ?
    C14 H14A . 0.9300 ?
    C15 C16 . 1.455(2) ?
    C16 C17 . 1.385(3) ?
    C16 C21 . 1.394(2) ?
    C17 C18 . 1.371(3) ?
    C17 H17A . 0.9300 ?
    C18 C19 . 1.377(3) ?
    C18 H18A . 0.9300 ?
    C19 C20 . 1.358(3) ?
    C19 H19A . 0.9300 ?
    C20 C21 . 1.380(3) ?
    C20 H20A . 0.9300 ?
loop_
    _geom_angle_atom_site_label_1
    _geom_angle_atom_site_label_2
    _geom_angle_atom_site_label_3
    _geom_angle_site_symmetry_1
    _geom_angle_site_symmetry_3
    _geom_angle
    _geom_angle_publ_flag
    C12 O1 H1B . . 109.5 ?
    C21 O2 H2B . . 109.5 ?
    N2 N1 C8 . . 111.18(15) ?
    N2 N1 C6 . . 119.34(14) ?
    C8 N1 C6 . . 128.64(14) ?
    C15 N2 N1 . . 105.81(13) ?
    C6 C1 C2 . . 119.5(2) ?
    C6 C1 H1A . . 120.3 ?
    C2 C1 H1A . . 120.3 ?
    C3 C2 C1 . . 120.0(2) ?
    C3 C2 H2A . . 120.0 ?
    C1 C2 H2A . . 120.0 ?
    C2 C3 C4 . . 120.4(2) ?
    C2 C3 H3A . . 119.8 ?
    C4 C3 H3A . . 119.8 ?
    C3 C4 C5 . . 120.0(2) ?
    C3 C4 H4A . . 120.0 ?
    C5 C4 H4A . . 120.0 ?
    C6 C5 C4 . . 118.9(2) ?
    C6 C5 H5A . . 120.5 ?
    C4 C5 H5A . . 120.5 ?
    C1 C6 C5 . . 121.20(19) ?
    C1 C6 N1 . . 119.94(18) ?
    C5 C6 N1 . . 118.86(18) ?
    C8 C7 C15 . . 106.22(15) ?
    C8 C7 H7A . . 126.9 ?
    C15 C7 H7A . . 126.9 ?
    N1 C8 C7 . . 106.65(14) ?
    N1 C8 C9 . . 122.37(17) ?
    C7 C8 C9 . . 130.90(17) ?
    C10 C9 C14 . . 117.98(16) ?
    C10 C9 C8 . . 120.49(17) ?
    C14 C9 C8 . . 121.51(16) ?
    C9 C10 C11 . . 121.40(18) ?
    C9 C10 H10A . . 119.3 ?
    C11 C10 H10A . . 119.3 ?
    C12 C11 C10 . . 119.82(17) ?
    C12 C11 H11A . . 120.1 ?
    C10 C11 H11A . . 120.1 ?
    O1 C12 C11 . . 123.06(17) ?
    O1 C12 C13 . . 117.22(17) ?
    C11 C12 C13 . . 119.71(16) ?
    C12 C13 C14 . . 120.10(18) ?
    C12 C13 H13A . . 120.0 ?
    C14 C13 H13A . . 120.0 ?
    C13 C14 C9 . . 120.92(17) ?
    C13 C14 H14A . . 119.5 ?
    C9 C14 H14A . . 119.5 ?
    N2 C15 C7 . . 110.14(15) ?
    N2 C15 C16 . . 119.87(15) ?
    C7 C15 C16 . . 129.96(16) ?
    C17 C16 C21 . . 117.38(16) ?
    C17 C16 C15 . . 120.54(15) ?
    C21 C16 C15 . . 122.04(16) ?
    C18 C17 C16 . . 121.86(18) ?
    C18 C17 H17A . . 119.1 ?
    C16 C17 H17A . . 119.1 ?
    C17 C18 C19 . . 119.33(19) ?
    C17 C18 H18A . . 120.3 ?
    C19 C18 H18A . . 120.3 ?
    C20 C19 C18 . . 120.44(18) ?
    C20 C19 H19A . . 119.8 ?
    C18 C19 H19A . . 119.8 ?
    C19 C20 C21 . . 120.24(18) ?
    C19 C20 H20A . . 119.9 ?
    C21 C20 H20A . . 119.9 ?
    O2 C21 C20 . . 117.24(16) ?
    O2 C21 C16 . . 122.02(16) ?
    C20 C21 C16 . . 120.73(18) ?
loop_
    _geom_torsion_atom_site_label_1
    _geom_torsion_atom_site_label_2
    _geom_torsion_atom_site_label_3
    _geom_torsion_atom_site_label_4
    _geom_torsion_site_symmetry_1
    _geom_torsion_site_symmetry_2
    _geom_torsion_site_symmetry_3
    _geom_torsion_site_symmetry_4
    _geom_torsion
    _geom_torsion_publ_flag
    C8 N1 N2 C15 . . . . 0.7(2) ?
    C6 N1 N2 C15 . . . . 171.10(16) ?
    C6 C1 C2 C3 . . . . -0.4(4) ?
    C1 C2 C3 C4 . . . . 1.2(4) ?
    C2 C3 C4 C5 . . . . -0.9(3) ?
    C3 C4 C5 C6 . . . . -0.1(3) ?
    C2 C1 C6 C5 . . . . -0.7(3) ?
    C2 C1 C6 N1 . . . . 179.36(19) ?
    C4 C5 C6 C1 . . . . 0.9(3) ?
    C4 C5 C6 N1 . . . . -179.09(17) ?
    N2 N1 C6 C1 . . . . 76.2(2) ?
    C8 N1 C6 C1 . . . . -115.2(2) ?
    N2 N1 C6 C5 . . . . -103.7(2) ?
    C8 N1 C6 C5 . . . . 64.8(3) ?
    N2 N1 C8 C7 . . . . -0.4(2) ?
    C6 N1 C8 C7 . . . . -169.74(17) ?
    N2 N1 C8 C9 . . . . -177.64(16) ?
    C6 N1 C8 C9 . . . . 13.1(3) ?
    C15 C7 C8 N1 . . . . 0.0(2) ?
    C15 C7 C8 C9 . . . . 176.91(18) ?
    N1 C8 C9 C10 . . . . -138.9(2) ?
    C7 C8 C9 C10 . . . . 44.6(3) ?
    N1 C8 C9 C14 . . . . 42.4(3) ?
    C7 C8 C9 C14 . . . . -134.1(2) ?
    C14 C9 C10 C11 . . . . -1.6(3) ?
    C8 C9 C10 C11 . . . . 179.66(18) ?
    C9 C10 C11 C12 . . . . -0.7(3) ?
    C10 C11 C12 O1 . . . . -178.41(18) ?
    C10 C11 C12 C13 . . . . 2.6(3) ?
    O1 C12 C13 C14 . . . . 178.78(17) ?
    C11 C12 C13 C14 . . . . -2.2(3) ?
    C12 C13 C14 C9 . . . . -0.2(3) ?
    C10 C9 C14 C13 . . . . 2.0(3) ?
    C8 C9 C14 C13 . . . . -179.23(17) ?
    N1 N2 C15 C7 . . . . -0.6(2) ?
    N1 N2 C15 C16 . . . . 177.64(15) ?
    C8 C7 C15 N2 . . . . 0.4(2) ?
    C8 C7 C15 C16 . . . . -177.66(17) ?
    N2 C15 C16 C17 . . . . 175.03(17) ?
    C7 C15 C16 C17 . . . . -7.1(3) ?
    N2 C15 C16 C21 . . . . -7.4(3) ?
    C7 C15 C16 C21 . . . . 170.51(18) ?
    C21 C16 C17 C18 . . . . 0.1(3) ?
    C15 C16 C17 C18 . . . . 177.79(17) ?
    C16 C17 C18 C19 . . . . 1.1(3) ?
    C17 C18 C19 C20 . . . . -1.1(3) ?
    C18 C19 C20 C21 . . . . -0.1(3) ?
    C19 C20 C21 O2 . . . . -177.28(18) ?
    C19 C20 C21 C16 . . . . 1.4(3) ?
    C17 C16 C21 O2 . . . . 177.27(17) ?
    C15 C16 C21 O2 . . . . -0.4(3) ?
    C17 C16 C21 C20 . . . . -1.4(3) ?
    C15 C16 C21 C20 . . . . -179.04(17) ?
loop_
    _geom_hbond_atom_site_label_D
    _geom_hbond_atom_site_label_H
    _geom_hbond_atom_site_label_A
    _geom_hbond_site_symmetry_A
    _geom_hbond_distance_DH
    _geom_hbond_distance_HA
    _geom_hbond_distance_DA
    _geom_hbond_angle_DHA
    _geom_hbond_publ_flag
    O1 H1B O2 4_465 0.820 2.047 2.824(2) 157.87 yes
    O2 H2B N2 . 0.820 1.870 2.595(2) 146.72 yes
data_global
_journal_date_recd_electronic     2008-05-21
_journal_date_accepted     2008-06-05
_journal_name_full     'Acta Crystallographica, Section E'
_journal_year     2008
_journal_volume     64
_journal_issue      7
_journal_page_first     o1264
_journal_page_last     o1264
_journal_paper_category     QO
_journal_coeditor_code     LH2632
_publ_contact_author_name
;
'Hasan^*^,Aurangzeb'
;
_publ_contact_author_address
;
Department of Chemistry
Quaid-i-Azam University Islamabad
45320-Pakistan
;
_publ_contact_author_email     flavonoids@hotmail.com
_publ_contact_author_fax     ?
_publ_contact_author_phone     ?
_publ_section_title
;
2-[5-(4-Hydroxyphenyl)-1-phenyl-1<i>H</i>-pyrazol-3-yl]phenol
;
loop_
    _publ_author_name
    _publ_author_address
    'Badshah, Amir'
;
Department of Chemistry
Quaid-i-Azam University
Islamabad 45320
Pakistan
;
    'Hasan, Aurangzeb'
;
Department of Chemistry
Quaid-i-Azam University
Islamabad 45320
Pakistan
;
    'Barbar\'in, Cecilia R.'
;
Divisi\'on de Estudios de Posgrado,
Facultad de Ciencias Qu\'imicas, U.A.N.L.,
Guerreo y Progreso S/N, Col. Trevi\~no, C.P. 64570,
Monterrey
NL
Mexico
;
    'Zia, Mehwash'
;
Department of Chemistry
Quaid-i-Azam University
Islamabad 45320
Pakistan
;
