# Supplementary material for: 2-[5-(4-Hydroxy­phen­yl)-1-phenyl-1H-pyrazol-3-yl]phenol
Source: Acta Crystallogr Sect E Struct Rep Online. 2008 Jun 13;64(Pt 7):o1264. doi: 10.1107/S1600536808017054 (PMC2961782; doi:10.1107/S1600536808017054)
Supplement: Supplementary file 2 [file e-64-o1264-Isup2.hkl]

# 
# h,k,l, Fc-squared, Fo-squared, sigma(Fo-squared) and status flag 
# 
data_I
_shelx_title ' pp31a in P2(1)/c' 
_shelx_refln_list_code          4 
_shelx_F_calc_maximum      153.76 
_exptl_crystal_F_000       688.00 
_reflns_d_resolution_high  0.7695 
 
loop_ 
 _symmetry_equiv_pos_as_xyz 
 'x, y, z' 
 '-x, y+1/2, -z+1/2' 
 '-x, -y, -z' 
 'x, -y-1/2, z-1/2' 
 
_cell_length_a    10.7927 
_cell_length_b    12.9478 
_cell_length_c    11.7054 
_cell_angle_alpha  90.000 
_cell_angle_beta   93.508 
_cell_angle_gamma  90.000 
 
_shelx_F_squared_multiplier     1.000 
 
loop_ 
 _refln_index_h 
 _refln_index_k 
 _refln_index_l 
 _refln_F_squared_calc 
 _refln_F_squared_meas 
 _refln_F_squared_sigma 
 _refln_observed_status 
   1   0   0     1266.72     1199.48      8.71 o 
   2   0   0      685.50      669.66     16.56 o 
   3   0   0      998.42      958.04     24.96 o 
   4   0   0      862.50      861.90     15.31 o 
   5   0   0      489.08      533.86     19.46 o 
   6   0   0        3.06        4.79      1.64 o 
   7   0   0        0.00        0.41      1.85 o 
   8   0   0        0.16        4.59      2.19 o 
   9   0   0      431.50      436.16     15.30 o 
  10   0   0       13.96       22.25      3.29 o 
  11   0   0      112.72      100.97      4.18 o 
  12   0   0       59.56       52.12      5.14 o 
  13   0   0       75.32       75.81      6.10 o 
   1   1   0     2607.19     2526.53     21.00 o 
   2   1   0      305.65      312.49      5.15 o 
   3   1   0     1428.84     1357.43     30.43 o 
   4   1   0     2072.93     1952.48     18.83 o 
   5   1   0      283.24      277.45      6.94 o 
   6   1   0      108.27      101.29      3.70 o 
   7   1   0      116.58      104.91      6.30 o 
   8   1   0       14.06       12.57      1.74 o 
   9   1   0       10.72       10.20      2.01 o 
  10   1   0      104.20      106.49      4.76 o 
  11   1   0      125.13      122.82      3.20 o 
  12   1   0        5.90        3.59      2.59 o 
  13   1   0       92.00       89.11      4.67 o 
   0   2   0     1619.95     1522.22     18.52 o 
   1   2   0    12415.44    12934.58    515.50 o 
   2   2   0       76.46       86.32      6.79 o 
   3   2   0      289.92      263.79      8.20 o 
   4   2   0      361.65      322.94      8.81 o 
   7   2   0        2.39        5.61      2.05 o 
   8   2   0        0.20       -1.37      2.05 o 
   9   2   0      224.92      225.91      7.47 o 
  10   2   0        4.80        6.64      2.60 o 
  11   2   0      296.38      294.56      8.98 o 
  12   2   0       26.93       27.32      4.25 o 
  13   2   0       68.80       54.51      5.89 o 
   1   3   0       77.38       74.54      6.79 o 
   2   3   0      253.78      260.04     10.41 o 
   3   3   0      198.29      183.92      4.75 o 
   4   3   0      415.31      409.17     12.46 o 
   5   3   0        0.25        5.00      1.85 o 
   6   3   0       53.78       45.20      2.81 o 
   7   3   0       21.75       20.82      2.40 o 
   8   3   0      126.00      134.56      4.73 o 
   9   3   0        3.41       -0.55      2.46 o 
  10   3   0      431.96      441.75     12.62 o 
  11   3   0       13.22        9.65      2.53 o 
  12   3   0       44.53       42.39      5.14 o 
  13   3   0        0.25        3.77      3.49 o 
   0   4   0      569.47      545.07     16.00 o 
   1   4   0      497.40      463.94     17.05 o 
   2   4   0        0.51        0.31      1.00 o 
   3   4   0      307.60      300.44      7.93 o 
   4   4   0     3734.50     4004.92     37.90 o 
   5   4   0      379.03      405.87     12.63 o 
   6   4   0       30.03       31.30      2.60 o 
   7   4   0        2.19       -1.99      1.99 o 
   8   4   0      201.01      214.11      7.81 o 
   9   4   0      217.19      232.47      7.06 o 
  10   4   0       12.26       12.74      2.94 o 
  11   4   0        1.83        4.04      3.22 o 
  12   4   0       16.67       23.49      4.66 o 
  13   4   0       42.27       32.46      5.75 o 
   1   5   0      357.37      339.32     12.95 o 
   2   5   0      143.56      143.94      3.86 o 
   3   5   0      222.99      242.62      6.64 o 
   4   5   0      873.89      930.69     18.17 o 
   5   5   0      489.73      463.78     19.30 o 
   6   5   0       25.31       19.45      2.47 o 
   7   5   0       22.10       23.69      2.81 o 
   8   5   0        0.04       -2.26      2.33 o 
   9   5   0      207.06      226.84      6.51 o 
  10   5   0       40.18       42.32      3.22 o 
  11   5   0       54.57       52.18      5.20 o 
  12   5   0       50.60       48.48      5.41 o 
  13   5   0        0.04        5.34      3.70 o 
   0   6   0      172.69      240.19      8.30 o 
   1   6   0      175.66      196.80      4.79 o 
   2   6   0     1280.89     1310.95     22.17 o 
   3   6   0      100.54      100.24      2.99 o 
   4   6   0        0.81       -0.42      1.22 o 
   5   6   0      631.81      655.28     21.72 o 
   6   6   0        1.69       -2.19      2.19 o 
   7   6   0      285.38      287.91     14.40 o 
   8   6   0      243.15      264.31      7.75 o 
   9   6   0       66.57       62.53      3.90 o 
  10   6   0       73.57       68.08      3.70 o 
  11   6   0        5.65        6.92      4.18 o 
  12   6   0        8.53       -0.41      5.68 o 
  13   6   0        8.25        3.49      4.25 o 
   1   7   0     1991.26     2100.76     38.82 o 
   2   7   0        0.90       -0.31      1.33 o 
   3   7   0       11.25       14.13      3.36 o 
   4   7   0        0.26       -0.66      1.40 o 
   5   7   0      198.06      205.63      7.54 o 
   6   7   0        9.18        5.27      2.74 o 
   7   7   0      155.60      159.51      5.69 o 
   8   7   0      117.38      121.04      4.66 o 
   9   7   0       17.53       18.69      3.01 o 
  10   7   0        1.23        3.90      4.11 o 
  11   7   0       29.12       32.73      4.72 o 
  12   7   0        9.39        9.24      4.04 o 
   0   8   0      443.57      450.02     18.40 o 
   1   8   0       20.93       23.97      2.09 o 
   2   8   0      123.40      131.76      3.49 o 
   3   8   0       29.26       27.99      1.77 o 
   4   8   0      228.16      214.64      5.47 o 
   5   8   0       14.41       11.98      2.60 o 
   6   8   0      359.43      392.73     14.54 o 
   7   8   0       98.15       95.28      4.59 o 
   8   8   0        9.97       10.68      2.94 o 
   9   8   0       18.08       20.13      3.08 o 
  10   8   0       37.84       28.97      4.66 o 
  11   8   0       10.75       12.94      4.18 o 
  12   8   0        4.52       18.62      6.92 o 
   1   9   0        0.21       -1.35      1.35 o 
   2   9   0       74.82       64.63      3.05 o 
   3   9   0        0.13        1.29      1.49 o 
   4   9   0      297.15      316.28     10.32 o 
   5   9   0      416.31      420.83     14.82 o 
   6   9   0       24.75       19.38      3.08 o 
   7   9   0      175.27      174.11      6.03 o 
   8   9   0        0.65        2.26      2.46 o 
   9   9   0        5.91        8.08      3.77 o 
  10   9   0        1.83        3.77      4.04 o 
  11   9   0       23.54       29.72      4.93 o 
   0  10   0        0.92       -1.44      2.19 o 
   1  10   0      105.33      104.77      2.87 o 
   2  10   0       35.03       31.56      2.08 o 
   3  10   0       61.83       62.15      2.51 o 
   4  10   0       14.90       10.26      1.96 o 
   5  10   0        8.41        8.08      2.74 o 
   6  10   0       62.89       48.83      3.84 o 
   7  10   0        1.97       -2.40      2.40 o 
   8  10   0        1.37        1.71      3.56 o 
   9  10   0       29.38       26.16      6.71 o 
  10  10   0        0.79        2.53      4.18 o 
  11  10   0        8.13       17.73      5.41 o 
   1  11   0      184.92      178.73      4.55 o 
   2  11   0      216.02      202.71      5.11 o 
   3  11   0       53.20       52.35      5.27 o 
   4  11   0      169.19      171.43      5.69 o 
   5  11   0       34.17       33.35      3.49 o 
   6  11   0        2.24        4.79      2.53 o 
   7  11   0       30.34       39.65      4.59 o 
   8  11   0       57.32       74.44      6.16 o 
   9  11   0        7.43        7.12      4.86 o 
  10  11   0        2.87        0.14      5.61 o 
   0  12   0       40.21       35.88      3.36 o 
   1  12   0        2.86        2.34      1.74 o 
   2  12   0       47.14       34.46      2.23 o 
   3  12   0       85.05       71.85      3.49 o 
   4  12   0       66.94       66.48      2.58 o 
   5  12   0       18.12       18.35      3.08 o 
   6  12   0       14.23        3.08      5.00 o 
   7  12   0        2.15        6.98      5.89 o 
   8  12   0        0.48        2.88      4.18 o 
   9  12   0        1.15        4.93      4.11 o 
   1  13   0       25.45       20.12      6.71 o 
   2  13   0        4.67        2.69      1.64 o 
   3  13   0       54.38       46.02      4.55 o 
   4  13   0        2.31        0.94      2.14 o 
   5  13   0       11.26        9.45      4.11 o 
   6  13   0        4.66        3.49      4.38 o 
   7  13   0       14.28       11.64      4.52 o 
   8  13   0        1.64        5.48      4.45 o 
   0  14   0        0.00       -1.10      3.49 o 
   1  14   0        3.85        6.85      2.62 o 
   2  14   0        4.63        9.23      2.60 o 
   3  14   0        0.09        3.72      3.11 o 
   4  14   0        5.29        7.35      3.20 o 
   5  14   0        0.45        7.26      3.83 o 
   6  14   0       36.92       52.52      6.78 o 
   7  14   0        0.51        1.30      4.11 o 
   1  15   0       16.23       16.26      2.95 o 
   2  15   0        5.04        4.17      6.44 o 
   3  15   0        2.83        3.96      2.95 o 
   4  15   0        2.13        0.08      4.24 o 
   5  15   0       10.56       16.50      5.00 o 
   6  15   0        8.61        3.63      5.27 o 
   0  16   0        0.82       -5.07      5.07 o 
   1  16   0        3.47        5.99      2.86 o 
   2  16   0        7.16        7.84      3.34 o 
   3  16   0        2.70        1.43      2.89 o 
   4  16   0        0.63       -0.37      4.35 o 
 -14   1   1        1.03       -3.90      4.11 o 
 -13   1   1        0.01        1.83      2.54 o 
 -12   1   1       27.84       21.67      3.21 o 
 -11   1   1        1.03       -0.04      2.05 o 
 -10   1   1      325.96      350.10      8.51 o 
  -9   1   1      114.46      119.83      3.20 o 
  -8   1   1       44.63       43.83      2.18 o 
  -7   1   1      313.19      317.38      8.98 o 
  -6   1   1      129.01      127.41      3.29 o 
  -5   1   1       39.68       50.31      1.77 o 
  -4   1   1     3124.91     3091.26     20.39 o 
  -3   1   1        7.53        6.64      1.80 o 
  -2   1   1     1353.52     1247.18      9.89 o 
  -1   1   1     2478.84     2337.44     15.47 o 
   0   1   1      279.26      275.39      3.93 o 
   1   1   1     1245.04     1137.80      7.64 o 
   2   1   1     6058.65     5902.47     46.39 o 
   3   1   1       26.62       28.70      0.86 o 
   4   1   1     1526.77     1537.68     16.46 o 
   5   1   1     1655.56     1624.90     34.28 o 
   6   1   1      400.62      396.05     15.65 o 
   7   1   1        3.59        2.87      1.37 o 
   8   1   1      152.71      170.13      4.89 o 
   9   1   1        0.93       -1.74      1.74 o 
  10   1   1      145.81      154.12      6.17 o 
  11   1   1       22.08       22.72      2.03 o 
  12   1   1       62.88       59.21      6.20 o 
  13   1   1        0.85        1.67      2.70 o 
 -13   2   1       15.34        8.49      4.04 o 
 -12   2   1      173.94      181.35      7.40 o 
 -11   2   1        0.76        1.30      2.53 o 
 -10   2   1        3.18       -1.03      2.46 o 
  -9   2   1      179.19      185.98      6.51 o 
  -8   2   1      203.77      221.32      8.29 o 
  -7   2   1       49.47       55.75      2.94 o 
  -5   2   1       19.46       28.14      2.19 o 
  -4   2   1       45.20       46.05      1.64 o 
  -3   2   1      360.19      374.91      9.82 o 
  -2   2   1      117.49      123.60      6.82 o 
  -1   2   1      390.55      341.43      7.19 o 
   0   2   1     1392.59     1295.91     13.04 o 
   1   2   1      488.96      426.92      7.99 o 
   2   2   1        7.37        8.82      0.89 o 
   3   2   1      795.33      762.78     13.78 o 
   4   2   1      439.48      420.10     12.32 o 
   5   2   1      465.75      459.52     13.68 o 
   7   2   1       14.26       13.01      2.26 o 
   8   2   1        4.68        5.41      2.26 o 
   9   2   1       17.48       15.68      2.81 o 
  10   2   1      563.84      599.39     14.21 o 
  11   2   1        9.83       10.07      2.67 o 
  12   2   1       12.92       13.08      4.04 o 
  13   2   1        0.96       -1.71      3.35 o 
 -13   3   1        3.45        8.08      3.70 o 
 -12   3   1        0.55       -0.48      3.83 o 
 -11   3   1       14.08       11.50      2.60 o 
 -10   3   1       68.06       63.28      3.70 o 
  -9   3   1      453.68      462.94     15.16 o 
  -8   3   1       79.23       99.59      4.11 o 
  -7   3   1       76.51       71.31      3.29 o 
  -6   3   1     1169.30     1127.02     27.87 o 
  -5   3   1      103.83      118.54      3.70 o 
  -4   3   1      141.83      136.19      5.52 o 
  -3   3   1       14.17        9.35      1.13 o 
  -2   3   1      152.86      144.93      3.84 o 
  -1   3   1      120.13      114.83      6.31 o 
   1   3   1      535.53      529.32     10.71 o 
   2   3   1       75.87       70.72      1.94 o 
   3   3   1      704.98      673.00     28.31 o 
   4   3   1     1420.69     1431.72     21.91 o 
   5   3   1      177.29      155.08      5.96 o 
   6   3   1     1229.80     1155.62     26.78 o 
   7   3   1        1.56        2.26      2.12 o 
   8   3   1     1264.48     1335.04     25.84 o 
   9   3   1       47.99       50.06      3.56 o 
  10   3   1      194.48      187.48      5.96 o 
  11   3   1        5.42        5.68      2.33 o 
  12   3   1        0.83       -1.57      3.42 o 
  13   3   1       19.72        7.74      6.30 o 
 -13   4   1        0.01       -0.62      3.63 o 
 -12   4   1       23.31       17.67      4.25 o 
 -11   4   1      279.39      294.46      8.43 o 
 -10   4   1      114.27      128.03      4.66 o 
  -9   4   1      113.63      125.22      4.59 o 
  -8   4   1        3.31        7.46      2.46 o 
  -7   4   1       23.14       29.10      2.81 o 
  -6   4   1      212.75      205.88      7.88 o 
  -5   4   1     1286.46     1364.06     31.44 o 
  -4   4   1      690.08      644.19     17.45 o 
  -3   4   1      106.09       96.42      2.78 o 
  -2   4   1       54.29       51.32      3.46 o 
  -1   4   1      585.08      514.13     22.06 o 
   0   4   1     1189.19     1089.65     15.86 o 
   1   4   1      357.72      335.45     13.61 o 
   2   4   1      396.06      380.33     10.64 o 
   3   4   1        0.57        1.36      1.02 o 
   4   4   1        9.90        8.01      1.23 o 
   5   4   1     1260.58     1310.87     30.39 o 
   6   4   1        2.41       -0.21      1.78 o 
   7   4   1      133.64      160.26      6.78 o 
   8   4   1       78.96       82.95      3.90 o 
   9   4   1      521.72      536.35     14.96 o 
  10   4   1      112.97      111.24      4.38 o 
  11   4   1       64.36       59.03      5.48 o 
  12   4   1        0.00        5.75      5.14 o 
  13   4   1        0.82        0.14      3.42 o 
 -13   5   1       28.29       19.38      5.48 o 
 -12   5   1       13.18       12.74      5.55 o 
 -11   5   1      134.85      119.95      6.44 o 
 -10   5   1        0.26        2.05      2.53 o 
  -9   5   1       84.81       82.47      4.18 o 
  -8   5   1        6.33        6.50      2.67 o 
  -7   5   1        0.51        2.19      2.19 o 
  -6   5   1        1.66        0.96      1.85 o 
  -5   5   1      192.25      216.22      7.13 o 
  -4   5   1        5.94        6.09      1.47 o 
  -3   5   1       56.21       68.91      1.99 o 
  -2   5   1      169.05      178.42      5.21 o 
  -1   5   1       44.63       26.29      5.31 o 
   1   5   1      421.99      414.62     12.37 o 
   2   5   1      364.53      376.09      9.26 o 
   3   5   1        3.96        3.08      1.92 o 
   4   5   1      367.15      413.46     13.28 o 
   5   5   1      223.69      228.12      8.30 o 
   6   5   1        1.53        1.85      1.78 o 
   7   5   1       22.24       21.30      2.60 o 
   8   5   1        0.00        1.85      2.46 o 
   9   5   1      274.12      294.56     11.45 o 
  10   5   1       31.65       32.39      3.22 o 
  11   5   1        3.17        1.71      4.18 o 
  12   5   1       22.31       30.81      6.85 o 
  13   5   1       16.85       11.50      5.96 o 
 -13   6   1        5.64        6.37      4.25 o 
 -12   6   1        2.12        3.70      3.70 o 
 -11   6   1       51.76       51.84      5.27 o 
 -10   6   1       56.54       58.62      3.63 o 
  -9   6   1       88.71      103.90      4.38 o 
  -8   6   1       13.29        9.04      2.81 o 
  -7   6   1        0.35       -0.62      2.40 o 
  -6   6   1      191.03      192.67      7.54 o 
  -5   6   1        3.86        9.45      2.33 o 
  -4   6   1       95.27      116.13      6.23 o 
  -3   6   1      689.77      712.63     16.37 o 
  -2   6   1      106.29      119.31      3.29 o 
  -1   6   1     1256.73     1348.48     22.38 o 
   0   6   1      166.31      180.96      4.95 o 
   1   6   1      408.17      412.25     13.24 o 
   2   6   1      218.10      255.18      6.45 o 
   3   6   1       19.52       17.01      1.51 o 
   4   6   1      454.61      472.87     13.76 o 
   5   6   1      492.20      495.73     19.43 o 
   6   6   1       90.12       88.85      3.77 o 
   7   6   1        1.32        3.49      2.40 o 
   8   6   1       46.85       51.64      3.56 o 
   9   6   1        3.05        4.11      2.67 o 
  10   6   1       33.93       40.88      3.15 o 
  11   6   1       18.22        8.76      5.41 o 
  12   6   1        5.97        5.89      4.11 o 
 -12   7   1        2.08        3.83      3.70 o 
 -11   7   1        1.97        2.94      4.59 o 
 -10   7   1       55.56       62.11      5.20 o 
  -9   7   1        2.39        4.31      2.67 o 
  -8   7   1      122.09      131.73      4.86 o 
  -7   7   1      259.17      280.86     12.75 o 
  -6   7   1       41.00       41.91      3.08 o 
  -5   7   1       90.51       81.93      3.63 o 
  -4   7   1      173.92      195.36      4.99 o 
  -3   7   1       79.49       80.31      2.63 o 
  -2   7   1        3.66       -0.21      1.31 o 
  -1   7   1      267.32      283.56      6.98 o 
   0   7   1       51.36       37.49      1.82 o 
   1   7   1      226.11      242.13     12.76 o 
   2   7   1      780.40      845.28     24.02 o 
   3   7   1       23.18       29.49      2.26 o 
   4   7   1       56.23       56.58      2.15 o 
   5   7   1       44.19       39.79      2.81 o 
   6   7   1       18.23       18.42      2.60 o 
   7   7   1       46.55       38.42      3.56 o 
   8   7   1       21.16       32.52      3.29 o 
   9   7   1       32.25       27.25      3.29 o 
  10   7   1        5.97        0.82      3.63 o 
  11   7   1        0.01       -3.42      3.42 o 
  12   7   1        6.83       11.50      3.97 o 
 -12   8   1        1.62       -2.12      4.24 o 
 -11   8   1        5.16       -2.19      3.63 o 
 -10   8   1       13.61       14.93      4.59 o 
  -9   8   1       18.44       15.00      2.81 o 
  -8   8   1      454.00      472.86     14.34 o 
  -7   8   1      211.53      211.84      6.99 o 
  -6   8   1      146.84      144.23      5.62 o 
  -5   8   1      230.85      246.30      8.02 o 
  -4   8   1       34.65       39.77      4.31 o 
  -3   8   1      286.61      293.71      8.09 o 
  -2   8   1       12.19       16.03      1.73 o 
  -1   8   1      295.57      258.02      7.20 o 
   0   8   1      853.70      900.26     17.73 o 
   1   8   1        8.40       14.52      1.64 o 
   2   8   1       87.02       95.72      3.08 o 
   3   8   1       65.21       74.96      3.66 o 
   4   8   1      105.18      106.86      3.02 o 
   5   8   1       62.57       66.43      3.63 o 
   6   8   1      119.35       98.72      4.25 o 
   7   8   1        1.67       -0.62      2.53 o 
   8   8   1      190.08      215.30      9.04 o 
   9   8   1       65.43       66.77      3.84 o 
  10   8   1        2.89        0.34      3.70 o 
  11   8   1        5.88        0.00      4.04 o 
  12   8   1       24.47       28.28      5.20 o 
 -11   9   1       15.03       12.19      4.72 o 
 -10   9   1        0.51        3.97      4.18 o 
  -9   9   1      174.40      185.26      7.47 o 
  -8   9   1      152.98      174.70      5.41 o 
  -7   9   1       11.62        8.01      2.81 o 
  -6   9   1       79.13       82.12      3.97 o 
  -5   9   1       41.74       45.33      3.49 o 
  -4   9   1      475.68      472.17     30.27 o 
  -3   9   1        1.86       -1.19      1.49 o 
  -2   9   1        6.73        1.05      4.90 o 
  -1   9   1        7.60        8.55      3.29 o 
   0   9   1        3.12        4.00      3.46 o 
   1   9   1        2.81       -1.27      1.35 o 
   2   9   1       70.31       68.10      4.18 o 
   3   9   1      248.81      257.47     11.04 o 
   4   9   1      117.36      119.33      3.35 o 
   5   9   1       12.60       14.52      2.81 o 
   6   9   1      504.65      504.74     15.99 o 
   7   9   1      249.41      233.45     10.28 o 
   8   9   1       64.75       62.66      3.63 o 
   9   9   1       47.26       43.48      5.55 o 
  10   9   1        1.37       -0.68      4.24 o 
  11   9   1       13.43        4.45      4.79 o 
 -11  10   1        5.38        1.64      4.45 o 
 -10  10   1        8.12       18.35      4.86 o 
  -9  10   1       18.37       27.46      5.55 o 
  -8  10   1       75.28       68.35      5.48 o 
  -7  10   1      186.23      204.94      8.98 o 
  -6  10   1        0.43       -0.82      2.46 o 
  -5  10   1      635.46      666.26     16.14 o 
  -4  10   1        0.21        4.38      1.79 o 
  -3  10   1        2.24        2.85      1.59 o 
  -2  10   1       78.11       82.21      6.61 o 
  -1  10   1       99.55      102.13      2.83 o 
   0  10   1      384.18      387.02     10.92 o 
   1  10   1      268.93      273.83      7.33 o 
   2  10   1      293.33      301.79     15.29 o 
   3  10   1      953.84     1009.79     23.70 o 
   4  10   1       33.99       25.21      3.80 o 
   5  10   1      182.71      179.46      5.55 o 
   6  10   1      135.10      124.13      4.93 o 
   7  10   1      152.64      166.75      5.14 o 
   8  10   1       13.61       12.05      4.31 o 
   9  10   1       91.63       86.78      6.10 o 
  10  10   1        1.96       -0.82      4.38 o 
  11  10   1        5.15        7.81      4.18 o 
 -10  11   1       18.45       20.06      4.86 o 
  -9  11   1        1.61       -0.21      3.63 o 
  -8  11   1        0.79       -1.03      3.56 o 
  -7  11   1        7.50        6.37      6.03 o 
  -6  11   1       12.97       10.34      2.81 o 
  -5  11   1        7.01        5.00      2.74 o 
  -4  11   1      388.24      379.12      9.30 o 
  -3  11   1       86.68       68.34      2.83 o 
  -2  11   1       56.09       49.11      8.22 o 
  -1  11   1       50.05       43.09      2.98 o 
   0  11   1        0.21       -1.44      1.60 o 
   1  11   1      154.67      153.15      3.94 o 
   2  11   1      313.39      316.12      8.94 o 
   3  11   1       51.77       50.31      2.50 o 
   4  11   1        0.25       -0.36      1.59 o 
   5  11   1        2.35        1.71      2.67 o 
   6  11   1       21.95       20.13      3.01 o 
   7  11   1        9.33        6.98      3.83 o 
   8  11   1        0.00       -0.68      6.16 o 
   9  11   1        0.00       -3.97      3.97 o 
  10  11   1        5.34       10.34      4.59 o 
  -9  12   1        0.00        4.38      5.20 o 
  -8  12   1        1.93        1.57      4.11 o 
  -7  12   1        0.35       -3.70      3.70 o 
  -6  12   1       41.70       36.16      4.93 o 
  -5  12   1       38.58       42.80      3.36 o 
  -4  12   1       22.32       26.97      2.88 o 
  -3  12   1       16.50       16.79      3.05 o 
  -2  12   1        5.93        5.88      1.85 o 
  -1  12   1       34.93       29.70      4.25 o 
   0  12   1        1.20        2.44      1.72 o 
   1  12   1      337.23      310.16      8.55 o 
   2  12   1       12.08       16.82      3.80 o 
   3  12   1       79.52       98.44      2.93 o 
   4  12   1      384.42      403.67      7.95 o 
   5  12   1       69.78       81.36      3.90 o 
   6  12   1       45.42       33.08      6.16 o 
   7  12   1        1.72        2.94      3.77 o 
   8  12   1        4.58        8.83      4.72 o 
   9  12   1       18.51       21.91      5.48 o 
  -8  13   1        0.94       -7.19      7.19 o 
  -7  13   1        8.95        8.90      4.59 o 
  -6  13   1        0.59        3.15      3.97 o 
  -5  13   1       28.90       31.77      4.52 o 
  -4  13   1        3.13        3.94      2.59 o 
  -3  13   1        7.55        5.13      1.62 o 
  -2  13   1       57.23       44.53      6.20 o 
  -1  13   1        9.96        4.52      2.09 o 
   0  13   1       12.56       11.58      1.84 o 
   1  13   1        0.46        3.22      1.81 o 
   2  13   1        4.26        4.45      2.12 o 
   3  13   1       11.53        6.51      2.84 o 
   4  13   1        6.16        7.89      2.64 o 
   5  13   1        0.14       -3.29      3.70 o 
   6  13   1       13.32       11.09      4.11 o 
   7  13   1        1.17        5.82      4.31 o 
   8  13   1        7.73       19.92      7.05 o 
  -7  14   1       23.84       27.39      5.89 o 
  -6  14   1        5.13        5.07      4.25 o 
  -5  14   1       23.71       26.77      4.79 o 
  -4  14   1       10.65       12.45      2.75 o 
  -3  14   1        0.74        0.38      2.30 o 
  -2  14   1        0.04       -2.48      2.48 o 
  -1  14   1        4.53        1.88      2.88 o 
   0  14   1        0.81        0.66      2.84 o 
   1  14   1        8.28        8.42      2.53 o 
   2  14   1        2.67       -0.16      2.58 o 
   3  14   1       21.20       21.97      3.16 o 
   4  14   1       96.82       99.03      8.15 o 
   5  14   1       87.69      102.80      6.37 o 
   6  14   1       47.81       48.41      6.09 o 
   7  14   1       14.27       22.87      6.30 o 
  -6  15   1        1.56        3.42      4.11 o 
  -5  15   1        3.85        3.42      6.92 o 
  -4  15   1        0.02        2.04      3.34 o 
  -3  15   1        3.02        3.16      3.46 o 
  -2  15   1        7.70        5.41      6.92 o 
  -1  15   1        0.21       -0.57      3.04 o 
   0  15   1        4.62        4.08      2.69 o 
   1  15   1        2.32        4.47      2.98 o 
   2  15   1        1.48        4.44      4.21 o 
   3  15   1        2.02        2.13      3.14 o 
   4  15   1        7.70       10.59      2.86 o 
   5  15   1       33.48       30.33      5.68 o 
   6  15   1        1.02        3.70      4.31 o 
  -4  16   1        0.44        4.04      3.02 o 
  -3  16   1        9.89       10.06      3.40 o 
  -2  16   1        0.18        0.85      4.76 o 
  -1  16   1       11.09       12.61      3.24 o 
   0  16   1        0.15       -1.73      7.77 o 
   1  16   1        5.28       10.47      3.27 o 
   2  16   1        0.30        0.97      3.69 o 
   3  16   1       24.60       23.35      3.74 o 
   4  16   1        2.96        3.73      3.65 o 
 -13   0   2        0.09        0.41      3.42 o 
 -12   0   2       12.13        6.37      3.97 o 
 -11   0   2        7.64        6.78      2.60 o 
 -10   0   2       62.68       64.99      3.84 o 
  -9   0   2       17.88       13.69      2.94 o 
  -8   0   2      843.67      874.09     22.83 o 
  -7   0   2      749.02      737.84     22.49 o 
  -6   0   2     1627.81     1591.72     32.47 o 
  -5   0   2       50.64       41.92      2.47 o 
  -4   0   2     2678.14     2592.87     38.29 o 
  -3   0   2     4974.92     4917.08     52.53 o 
  -1   0   2     1607.26     1442.77     20.08 o 
   0   0   2     3470.49     3258.48     28.15 o 
   1   0   2       51.12       45.62      1.92 o 
   2   0   2    22649.01    22707.27    374.29 o 
   3   0   2      441.19      330.40     28.59 o 
   4   0   2      250.52      241.21      5.99 o 
   5   0   2     1737.03     1697.98     35.53 o 
   6   0   2      126.42      126.02      5.34 o 
   7   0   2      403.25      398.74     16.13 o 
   8   0   2      678.24      721.05     19.86 o 
   9   0   2     1510.84     1495.60     24.89 o 
  10   0   2      718.75      760.50     15.32 o 
  11   0   2        0.50        4.04      2.46 o 
  12   0   2      246.99      261.72      8.50 o 
  13   0   2        6.91       10.54      4.38 o 
 -13   1   2        1.67       -2.53      2.53 o 
 -12   1   2        1.26       -2.73      4.86 o 
 -11   1   2        8.28        7.46      1.82 o 
 -10   1   2        5.30        3.93      2.01 o 
  -9   1   2        9.18       13.79      2.43 o 
  -8   1   2        5.31        7.77      1.69 o 
  -7   1   2        7.04        5.73      1.57 o 
  -6   1   2      731.75      728.96     21.95 o 
  -5   1   2       77.97       89.86      2.58 o 
  -4   1   2       38.75       38.55      1.57 o 
  -3   1   2      232.40      240.75      4.00 o 
  -2   1   2        3.39        0.15      0.90 o 
  -1   1   2    13816.28    14466.63     69.65 o 
   0   1   2       32.74       26.35      5.77 o 
   1   1   2     2141.90     1982.47     12.26 o 
   2   1   2      341.27      333.84      5.99 o 
   3   1   2      465.04      419.90      7.64 o 
   4   1   2        0.55       -0.43      0.62 o 
   5   1   2        0.18       -0.28      3.18 o 
   6   1   2      101.21      117.61      2.83 o 
   7   1   2        0.54       -1.39      1.39 o 
   8   1   2        0.16       -1.71      1.71 o 
   9   1   2      262.36      277.23      5.74 o 
  10   1   2       23.22       25.64      2.25 o 
  11   1   2       33.69       30.76      2.84 o 
  12   1   2       31.86       27.63      3.59 o 
  13   1   2        1.72        6.96      3.17 o 
 -13   2   2       37.46       30.81      4.79 o 
 -12   2   2       14.35        8.70      4.11 o 
 -11   2   2        2.43        2.53      2.33 o 
 -10   2   2      101.17      100.62      4.32 o 
  -9   2   2        2.10       -2.88      3.22 o 
  -8   2   2       58.06       63.35      3.56 o 
  -7   2   2       98.69      133.59      5.34 o 
  -6   2   2       14.72       15.68      2.26 o 
  -5   2   2      268.77      304.49     11.53 o 
  -4   2   2     4037.08     4032.48     49.11 o 
  -3   2   2       12.58        4.91      1.20 o 
  -2   2   2     2939.00     2763.18     24.46 o 
  -1   2   2     9861.56     9587.43     60.87 o 
   0   2   2     3693.97     3463.78     28.18 o 
   1   2   2      587.45      600.14     31.61 o 
   2   2   2     1324.74     1303.67     18.87 o 
   3   2   2     1128.69     1150.66     17.71 o 
   4   2   2      107.09      124.54      3.73 o 
   5   2   2      202.08      208.80      8.02 o 
   6   2   2       95.62       71.18      3.36 o 
   7   2   2      231.02      218.63      6.38 o 
   8   2   2       30.17       27.73      3.08 o 
   9   2   2      746.62      707.81     18.14 o 
  10   2   2      219.10      218.62      9.32 o 
  11   2   2       15.60       18.14      2.53 o 
  12   2   2       35.76       39.51      5.68 o 
  13   2   2       13.46       10.61      3.97 o 
 -13   3   2       11.08        8.01      3.56 o 
 -12   3   2      203.81      206.59      8.29 o 
 -11   3   2       26.71       25.68      2.94 o 
 -10   3   2      111.29      125.22      4.59 o 
  -9   3   2        8.30        1.99      2.67 o 
  -8   3   2        0.99        1.64      2.53 o 
  -7   3   2        4.67        6.37      2.40 o 
  -6   3   2       14.53       17.19      2.33 o 
  -5   3   2       23.55       19.58      2.40 o 
  -4   3   2      103.36       92.85      3.63 o 
  -3   3   2      107.05      118.81      3.80 o 
  -2   3   2      128.18      116.01      5.25 o 
   0   3   2      374.67      383.03     13.83 o 
   1   3   2       92.70       85.84      2.47 o 
   2   3   2      429.91      394.23     14.03 o 
   3   3   2      447.35      512.18     17.57 o 
   4   3   2      118.39      121.08      3.54 o 
   5   3   2      117.57      133.83      4.25 o 
   6   3   2       98.64      101.74      4.52 o 
   7   3   2       78.84       65.83      3.70 o 
   8   3   2       54.37       54.65      3.63 o 
   9   3   2      470.17      464.11     14.61 o 
  10   3   2      160.20      146.76      4.73 o 
  11   3   2       25.02       20.88      4.52 o 
  12   3   2        0.87        2.94      4.79 o 
  13   3   2       18.84       15.89      4.59 o 
 -13   4   2       13.88       10.07      4.25 o 
 -12   4   2        9.91        8.56      4.04 o 
 -11   4   2      251.24      260.71      8.02 o 
 -10   4   2       54.45       55.88      3.77 o 
  -9   4   2        9.71       13.35      2.94 o 
  -8   4   2        5.90       15.54      2.74 o 
  -7   4   2       40.04       40.95      3.15 o 
  -6   4   2      479.56      558.97     20.33 o 
  -5   4   2        8.04        3.29      1.85 o 
  -4   4   2      344.20      362.55     11.67 o 
  -3   4   2       18.88       17.00      1.36 o 
  -2   4   2      627.64      642.66     19.70 o 
  -1   4   2      176.53      165.62      3.70 o 
   0   4   2      150.19      148.24      4.25 o 
   1   4   2      666.23      682.60     13.46 o 
   2   4   2     1286.51     1367.25     20.07 o 
   3   4   2      242.98      224.41      5.81 o 
   4   4   2      926.35     1003.63     19.56 o 
   5   4   2      138.36      165.78      6.24 o 
   6   4   2       48.07       53.08      3.15 o 
   7   4   2        9.41       -1.03      2.26 o 
   8   4   2        9.90       10.20      2.88 o 
   9   4   2      120.73      132.08      5.00 o 
  10   4   2       51.27       43.07      3.42 o 
  11   4   2       97.67      104.31      6.03 o 
  12   4   2        0.48       -3.77      3.77 o 
  13   4   2       13.53       10.82      4.04 o 
 -13   5   2        6.06        7.87      3.63 o 
 -12   5   2        3.04        7.60      5.75 o 
 -11   5   2      152.52      161.33      7.06 o 
 -10   5   2        3.81        0.27      2.40 o 
  -9   5   2      143.29      155.31      5.28 o 
  -8   5   2        0.87        2.60      2.46 o 
  -7   5   2       67.21       74.86      3.63 o 
  -6   5   2       30.11       29.72      2.47 o 
  -5   5   2       18.47       21.23      2.53 o 
  -4   5   2        5.93        5.27      2.05 o 
  -3   5   2        0.64       -0.01      1.13 o 
  -2   5   2       10.91        5.17      1.45 o 
   0   5   2      911.09      868.92     30.10 o 
   1   5   2      645.77      705.96     21.83 o 
   2   5   2      654.77      681.31     22.44 o 
   3   5   2        2.80        2.90      2.23 o 
   4   5   2       73.13       86.19      3.01 o 
   5   5   2      227.95      239.91      8.02 o 
   6   5   2        0.26       -0.89      1.99 o 
   7   5   2        1.14       -2.05      2.05 o 
   8   5   2      110.07      108.44      4.38 o 
   9   5   2        0.38       -2.67      2.67 o 
  10   5   2        6.38        3.90      2.67 o 
  11   5   2       30.76       22.67      4.72 o 
  12   5   2       18.92       18.08      4.93 o 
  13   5   2        0.00       -0.41      4.31 o 
 -13   6   2       14.06        3.56      5.48 o 
 -12   6   2       45.68       36.91      5.07 o 
 -11   6   2        4.27        1.57      3.49 o 
 -10   6   2        6.94        6.71      2.53 o 
  -9   6   2        0.62        1.30      2.60 o 
  -8   6   2       12.63       12.46      2.94 o 
  -7   6   2       15.01       10.34      2.88 o 
  -6   6   2       37.65       36.57      3.01 o 
  -5   6   2        0.10       -2.12      2.12 o 
  -4   6   2      269.22      274.14      7.07 o 
  -3   6   2      174.48      188.93      5.33 o 
  -2   6   2      385.09      433.03     16.75 o 
  -1   6   2      207.02      201.84      7.75 o 
   0   6   2     3946.39     4182.25     89.31 o 
   1   6   2      636.20      654.78     15.94 o 
   2   6   2      211.75      195.49      4.43 o 
   3   6   2      269.76      278.71      7.11 o 
   4   6   2      863.01      930.20     17.98 o 
   5   6   2      496.90      515.48     18.88 o 
   6   6   2      140.54      136.22      4.93 o 
   7   6   2        0.11        3.42      2.40 o 
   8   6   2        8.85        8.08      2.81 o 
   9   6   2      107.35      114.32      4.45 o 
  10   6   2        0.06       -2.26      2.26 o 
  11   6   2       12.57       14.38      4.04 o 
  12   6   2        0.32        5.34      5.68 o 
 -12   7   2        1.69       -0.89      4.79 o 
 -11   7   2        1.97        7.60      3.63 o 
 -10   7   2       87.93      100.48      6.30 o 
  -9   7   2       98.24      107.26      4.32 o 
  -8   7   2        6.81       10.34      3.08 o 
  -7   7   2       38.62       36.77      3.49 o 
  -6   7   2      280.55      288.11      8.43 o 
  -5   7   2       37.03       33.21      2.88 o 
  -4   7   2      222.79      239.59     12.37 o 
  -3   7   2      833.65      933.09     17.58 o 
  -2   7   2      208.97      227.83      5.14 o 
  -1   7   2      139.19      151.02      3.63 o 
   0   7   2      634.35      643.55     16.04 o 
   1   7   2     1607.39     1714.05     26.79 o 
   2   7   2        2.33        0.15      2.57 o 
   3   7   2        6.86        2.63      1.40 o 
   4   7   2       24.87       23.87      1.87 o 
   5   7   2      204.32      187.88      7.13 o 
   6   7   2      289.99      304.44     13.16 o 
   7   7   2       45.91       40.75      3.36 o 
   8   7   2       48.66       44.10      3.63 o 
   9   7   2        3.76        7.74      2.74 o 
  10   7   2        3.42       -1.44      3.63 o 
  11   7   2       19.95       24.31      4.93 o 
  12   7   2        1.71       16.50      6.37 o 
 -12   8   2        2.01       -4.31      4.31 o 
 -11   8   2        2.61        2.74      4.04 o 
 -10   8   2       30.19       24.45      5.89 o 
  -9   8   2        4.86        5.41      2.46 o 
  -8   8   2        0.10       -1.30      2.60 o 
  -7   8   2       28.28       27.12      3.22 o 
  -6   8   2      530.56      515.78     15.79 o 
  -5   8   2      289.37      315.76      9.26 o 
  -4   8   2       91.95       91.65      5.07 o 
  -3   8   2        5.67        6.54      1.67 o 
  -2   8   2       53.54       55.36      2.13 o 
  -1   8   2      232.10      235.37      6.67 o 
   0   8   2       20.95       27.47      1.74 o 
   1   8   2       30.06       30.38      3.73 o 
   2   8   2       13.08       11.91      2.19 o 
   3   8   2       11.09       11.53      1.69 o 
   4   8   2      436.74      454.19     13.79 o 
   5   8   2      188.08      185.86      6.58 o 
   6   8   2       14.59       11.71      2.94 o 
   7   8   2      126.71      119.68      4.38 o 
   8   8   2      346.01      333.10     10.76 o 
   9   8   2       41.81       43.96      3.15 o 
  10   8   2        0.42       -3.56      3.56 o 
  11   8   2        0.00       -1.30      5.68 o 
  12   8   2        4.15        3.56      4.72 o 
 -11   9   2        0.42       -3.90      3.90 o 
 -10   9   2        0.58        4.38      4.11 o 
  -9   9   2       12.44       14.31      4.04 o 
  -8   9   2        4.48        4.04      2.67 o 
  -7   9   2       54.24       58.83      3.90 o 
  -6   9   2       70.44       71.23      3.84 o 
  -5   9   2        9.12        4.79      2.74 o 
  -4   9   2        3.31        5.33      2.60 o 
  -3   9   2      571.55      611.81     13.20 o 
  -2   9   2       17.33       13.46      1.71 o 
  -1   9   2        8.36        2.52      1.52 o 
   0   9   2        3.43        3.15      2.33 o 
   1   9   2       10.68       11.77      1.99 o 
   2   9   2      256.63      260.90      6.16 o 
   3   9   2       32.51       29.13      5.41 o 
   4   9   2       33.31       31.40      2.23 o 
   5   9   2      620.15      638.14     17.24 o 
   6   9   2        1.59        2.67      2.74 o 
   7   9   2      132.66      127.15      4.38 o 
   8   9   2        7.40       10.96      2.74 o 
   9   9   2        0.12       -3.70      3.70 o 
  10   9   2       20.64       26.57      4.79 o 
  11   9   2        4.13        5.89      4.31 o 
 -11  10   2        5.62        8.42      5.07 o 
 -10  10   2        0.84        2.05      4.52 o 
  -9  10   2        0.14       -1.03      3.83 o 
  -8  10   2       12.44       14.10      4.25 o 
  -7  10   2       20.87       15.13      3.15 o 
  -6  10   2       18.58       12.94      3.15 o 
  -5  10   2       28.82       28.08      3.29 o 
  -4  10   2      599.84      607.93     24.51 o 
  -3  10   2       93.88      102.79      2.98 o 
  -2  10   2        9.02        4.22      1.89 o 
  -1  10   2        8.58        4.81      2.70 o 
   0  10   2        5.86        6.44      3.18 o 
   1  10   2       28.29       23.66      3.56 o 
   2  10   2      116.82      110.60      3.03 o 
   3  10   2        5.81        2.89      4.18 o 
   4  10   2       17.27       22.50      2.00 o 
   5  10   2       32.83       33.62      3.56 o 
   6  10   2       14.13        5.20      2.74 o 
   7  10   2      123.80      108.71      4.04 o 
   8  10   2        8.71        8.63      3.97 o 
   9  10   2        3.23        2.88      3.83 o 
  10  10   2        0.98        4.59      4.31 o 
 -10  11   2        6.74        5.82      4.79 o 
  -9  11   2       24.75       37.87      5.89 o 
  -8  11   2       39.68       40.26      4.93 o 
  -7  11   2        5.02       15.54      3.83 o 
  -6  11   2      150.96      147.16      4.80 o 
  -5  11   2       86.21       85.62      4.04 o 
  -4  11   2      440.89      439.22      9.39 o 
  -3  11   2      588.35      579.50     11.18 o 
  -2  11   2       39.89       34.49      6.85 o 
  -1  11   2      114.41      106.63      3.15 o 
   0  11   2      119.29      118.17      3.22 o 
   1  11   2       39.17       37.09      2.47 o 
   2  11   2        3.70        2.02      1.76 o 
   3  11   2       76.95       71.67      4.11 o 
   4  11   2       28.42       24.04      2.10 o 
   5  11   2       82.32       83.49      4.04 o 
   6  11   2        2.10       -0.41      2.46 o 
   7  11   2       62.30       66.02      4.93 o 
   8  11   2        1.95        1.78      4.66 o 
   9  11   2        0.23       -2.94      5.00 o 
  10  11   2        4.60        8.42      5.14 o 
  -9  12   2        1.58       -1.44      4.24 o 
  -8  12   2       18.65       17.39      4.79 o 
  -7  12   2        1.28       -4.66      6.03 o 
  -6  12   2       13.44        0.34      3.97 o 
  -5  12   2       46.65       55.81      3.49 o 
  -4  12   2       17.88       21.91      2.06 o 
  -3  12   2      225.47      241.79     10.28 o 
  -2  12   2       80.59       77.87      5.99 o 
  -1  12   2        2.04        0.16      2.88 o 
   0  12   2      127.59      111.38      4.80 o 
   1  12   2      168.98      157.08     10.38 o 
   2  12   2       51.44       52.91      2.45 o 
   3  12   2        3.47        0.27      2.26 o 
   4  12   2       15.70       12.06      1.82 o 
   5  12   2        7.84        9.45      2.74 o 
   6  12   2        9.60        1.92      3.70 o 
   7  12   2        2.04        3.42      4.45 o 
   8  12   2        5.10        1.16      5.07 o 
   9  12   2        4.10        6.57      4.59 o 
  -8  13   2       13.24       20.54      5.00 o 
  -7  13   2        0.35        0.89      4.66 o 
  -6  13   2        4.00       -3.90      3.90 o 
  -5  13   2       17.02       11.16      4.25 o 
  -4  13   2        1.86        1.11      2.38 o 
  -3  13   2        2.78       -1.32      3.39 o 
  -2  13   2        2.40        0.84      1.61 o 
  -1  13   2       26.26       15.73      2.23 o 
   0  13   2        9.60       10.60      1.77 o 
   1  13   2      124.05      116.75      3.80 o 
   2  13   2        0.01        0.66      1.69 o 
   3  13   2        6.08        6.81      2.50 o 
   4  13   2        0.62        2.79      2.60 o 
   5  13   2       45.99       61.36      5.27 o 
   6  13   2        4.84        0.62      4.86 o 
   7  13   2        3.45        3.90      5.00 o 
   8  13   2        4.48        6.44      4.93 o 
  -7  14   2        0.00       -0.48      4.45 o 
  -6  14   2        0.24        0.48      4.18 o 
  -5  14   2        0.23       -3.56      3.56 o 
  -4  14   2        8.04       11.62      3.12 o 
  -3  14   2       10.67       10.32      3.02 o 
  -2  14   2        0.19        0.51      3.56 o 
  -1  14   2        3.58        1.71      2.25 o 
   0  14   2        3.34        4.89      3.04 o 
   1  14   2        6.48        4.46      2.49 o 
   2  14   2        9.64       12.15      2.93 o 
   3  14   2        0.88        2.58      2.84 o 
   4  14   2        5.24        9.76      3.17 o 
   5  14   2        6.83        9.65      4.59 o 
   6  14   2        3.70        8.42      4.72 o 
   7  14   2        1.04        7.46      4.72 o 
  -6  15   2       19.89       16.23      4.93 o 
  -5  15   2       21.46       27.87      5.75 o 
  -4  15   2        0.56        4.26      2.67 o 
  -3  15   2       13.60       14.48      3.60 o 
  -2  15   2        0.76        4.27      2.85 o 
  -1  15   2       14.56       13.02      3.80 o 
   0  15   2        4.23        2.98      2.81 o 
   1  15   2        0.46        2.16      3.63 o 
   2  15   2        2.98        3.65      3.01 o 
   3  15   2       16.89       14.05      3.55 o 
   4  15   2        1.40        5.33      3.09 o 
   5  15   2       13.92       19.58      5.00 o 
  -4  16   2        0.33        0.39      3.04 o 
  -3  16   2        0.94        2.74      3.01 o 
  -2  16   2        0.84        3.77      3.68 o 
  -1  16   2        0.02       -3.21      3.22 o 
   0  16   2        3.44        5.23      3.27 o 
   1  16   2        0.07        1.19      2.73 o 
   2  16   2        0.78       -2.74      3.07 o 
   3  16   2        9.91       15.98      3.97 o 
 -13   1   3        9.78        4.11      2.90 o 
 -12   1   3       19.66       11.80      3.59 o 
 -11   1   3       38.21       37.33      2.32 o 
 -10   1   3      115.48      117.40      3.34 o 
  -9   1   3        5.06        5.40      3.22 o 
  -8   1   3       73.47       62.53      2.52 o 
  -7   1   3      237.94      260.36     13.20 o 
  -6   1   3       30.31       23.20      1.62 o 
  -5   1   3       47.63       49.11      1.94 o 
  -4   1   3      131.97      144.04      3.22 o 
  -3   1   3     3756.56     3644.99     25.87 o 
  -2   1   3    23643.01    25548.47    120.88 o 
  -1   1   3     3247.37     3030.17     34.69 o 
   0   1   3    18611.59    19528.35    100.63 o 
   1   1   3      264.24      246.80      4.97 o 
   2   1   3     9324.82     9173.00     59.53 o 
   3   1   3      613.76      640.33     12.64 o 
   4   1   3     1432.01     1563.88     17.57 o 
   5   1   3      164.83      188.04      8.57 o 
   6   1   3        0.30        0.81      1.33 o 
   7   1   3       26.41       16.99      2.03 o 
   8   1   3        2.06        2.06      1.69 o 
   9   1   3        6.51        1.80      1.91 o 
  10   1   3        2.27        6.97      1.91 o 
  11   1   3        3.89       10.51      4.96 o 
  12   1   3       19.22       15.33      3.12 o 
  13   1   3        1.00        3.03      3.19 o 
 -13   2   3        0.84        3.22      3.63 o 
 -12   2   3        1.73       -3.42      3.42 o 
 -11   2   3      106.51      103.16      4.18 o 
 -10   2   3      116.66      130.02      4.59 o 
  -9   2   3       56.97       60.68      3.63 o 
  -8   2   3      108.85      120.64      4.59 o 
  -7   2   3      182.12      167.44      7.40 o 
  -6   2   3        3.32       -0.27      2.19 o 
  -5   2   3       74.12       69.19      3.01 o 
  -4   2   3      682.34      649.87     22.52 o 
  -3   2   3       54.73       53.38      5.34 o 
  -2   2   3      120.06      106.86      3.00 o 
  -1   2   3     8704.18     8619.13     44.80 o 
   0   2   3        0.72        0.07      0.94 o 
   1   2   3      100.15       98.21      3.29 o 
   2   2   3      120.89      118.17      4.56 o 
   3   2   3      523.17      523.38     13.32 o 
   4   2   3      664.87      689.45     16.54 o 
   5   2   3       83.55       73.92      3.43 o 
   6   2   3       16.95       17.87      2.47 o 
   7   2   3      255.83      258.90      8.30 o 
   8   2   3      772.52      807.73     20.28 o 
   9   2   3       18.30       18.97      2.94 o 
  10   2   3       34.39       36.77      3.22 o 
  11   2   3        0.83        0.07      3.42 o 
  12   2   3        5.48        4.52      4.45 o 
  13   2   3       23.68       12.46      4.31 o 
 -13   3   3        3.08        8.08      5.68 o 
 -12   3   3        0.61       -3.35      3.35 o 
 -11   3   3      275.34      295.69      8.84 o 
 -10   3   3       20.24       25.27      3.08 o 
  -9   3   3        9.39       17.94      2.94 o 
  -8   3   3        6.27       10.34      2.74 o 
  -7   3   3       50.48       48.69      3.22 o 
  -6   3   3        1.55        2.67      1.78 o 
  -5   3   3        0.61       -0.62      1.78 o 
  -4   3   3      353.42      387.38     11.95 o 
  -3   3   3       54.03       33.94     10.62 o 
   0   3   3     3479.51     3286.36     39.83 o 
   1   3   3      338.18      331.19      9.81 o 
   2   3   3      587.85      560.08     13.92 o 
   3   3   3      261.86      237.93     11.08 o 
   4   3   3     3480.16     3809.95     77.40 o 
   5   3   3      161.90      161.00      7.20 o 
   6   3   3     1138.05     1177.66     26.95 o 
   8   3   3       10.50        8.08      2.74 o 
   9   3   3      483.45      508.24     14.89 o 
  10   3   3       30.12       34.65      3.22 o 
  11   3   3       15.89       14.72      4.11 o 
  12   3   3       66.11       65.68      5.89 o 
  13   3   3       13.88       11.43      4.31 o 
 -13   4   3        2.57        8.28      4.45 o 
 -12   4   3      131.13      137.41      7.26 o 
 -11   4   3        0.43        0.14      3.49 o 
 -10   4   3      142.48      157.23      5.28 o 
  -9   4   3        2.47       10.54      2.88 o 
  -8   4   3        9.61       15.06      2.94 o 
  -7   4   3      306.59      339.47     15.84 o 
  -6   4   3      296.71      296.99      9.74 o 
  -5   4   3       19.44       22.87      2.53 o 
  -4   4   3      280.58      274.99      9.40 o 
  -3   4   3      991.47      961.07     19.16 o 
  -2   4   3     1480.18     1486.22     21.95 o 
  -1   4   3     1164.82     1156.73     18.92 o 
   0   4   3       73.42       80.69      2.26 o 
   1   4   3        8.14        9.14      1.13 o 
   2   4   3      740.67      757.51     16.42 o 
   3   4   3     2157.54     2264.43     31.58 o 
   4   4   3      241.14      230.06      6.18 o 
   5   4   3       32.19       21.64      2.60 o 
   6   4   3       69.81       67.95      3.49 o 
   7   4   3        2.68        0.89      2.19 o 
   8   4   3       14.38       17.25      2.94 o 
   9   4   3       52.00       55.06      3.70 o 
  10   4   3        2.65        4.79      2.53 o 
  11   4   3        0.03        1.44      3.49 o 
  12   4   3       26.69       29.65      5.00 o 
  13   4   3        0.14        6.37      4.24 o 
 -13   5   3        0.07        9.59      4.18 o 
 -12   5   3        0.09        3.97      5.41 o 
 -11   5   3        2.74       -2.19      3.83 o 
 -10   5   3       19.43       14.72      2.81 o 
  -9   5   3        6.14        5.27      2.81 o 
  -8   5   3       56.38       59.03      3.77 o 
  -7   5   3      110.55      132.63      4.38 o 
  -6   5   3      308.74      295.95     13.92 o 
  -5   5   3        5.29        0.48      2.19 o 
  -4   5   3      116.57      117.93      4.52 o 
  -3   5   3      107.20      124.52      5.04 o 
  -2   5   3      677.03      648.32     22.30 o 
   0   5   3      397.37      414.89     10.28 o 
   1   5   3       53.51       48.90      1.86 o 
   2   5   3       75.72      104.66      6.92 o 
   3   5   3       43.27       52.62      1.95 o 
   4   5   3        0.48        1.80      1.23 o 
   5   5   3       56.81       52.12      3.01 o 
   6   5   3        5.70        7.74      2.26 o 
   7   5   3        3.46       -0.89      2.12 o 
   8   5   3        3.09        2.94      2.46 o 
   9   5   3       74.65       70.95      3.84 o 
  10   5   3       87.26       88.22      3.90 o 
  11   5   3       62.43       56.98      5.41 o 
  12   5   3       34.15       41.84      5.48 o 
 -12   6   3       16.19        7.94      4.31 o 
 -11   6   3       93.33       88.76      6.44 o 
 -10   6   3        7.63        7.26      2.60 o 
  -9   6   3      116.57      123.71      4.59 o 
  -8   6   3       51.09       60.20      3.90 o 
  -7   6   3       11.42        3.90      2.67 o 
  -6   6   3       12.70       11.91      2.46 o 
  -5   6   3      164.24      167.90      6.58 o 
  -4   6   3       72.56       77.25      2.65 o 
  -3   6   3       97.68       85.46      2.59 o 
  -2   6   3      119.91      103.35      3.77 o 
  -1   6   3       94.99       92.14      3.43 o 
   0   6   3        4.32        6.20      1.36 o 
   1   6   3       17.26       22.53      3.77 o 
   2   6   3      219.16      250.50      6.58 o 
   3   6   3      207.10      217.48      5.74 o 
   4   6   3       15.65       24.08      1.60 o 
   5   6   3        3.00        0.96      2.53 o 
   6   6   3       36.47       25.54      3.01 o 
   7   6   3       30.20       17.19      3.15 o 
   8   6   3       78.72       92.53      4.31 o 
   9   6   3      106.70      111.72      4.45 o 
  10   6   3       13.08        9.31      3.77 o 
  11   6   3       12.85       14.17      4.45 o 
  12   6   3       29.22       34.44      5.48 o 
 -12   7   3        0.41        0.00      4.79 o 
 -11   7   3       17.68       17.53      4.72 o 
 -10   7   3        6.66        8.15      4.52 o 
  -9   7   3      167.62      199.44      8.22 o 
  -8   7   3      176.39      202.89      6.10 o 
  -7   7   3       47.94       46.43      3.63 o 
  -6   7   3       92.79       94.60      3.84 o 
  -5   7   3      159.35      165.28      5.41 o 
  -4   7   3      250.08      253.48      5.84 o 
  -3   7   3       14.73        4.58      1.55 o 
  -2   7   3      239.01      247.89      8.64 o 
  -1   7   3        3.91        2.41      2.26 o 
   0   7   3      147.60      174.05      5.03 o 
   1   7   3      162.81      170.03      4.65 o 
   2   7   3      788.12      833.19     22.12 o 
   3   7   3        2.91        3.45      1.33 o 
   4   7   3      184.44      193.21      5.08 o 
   5   7   3      697.12      715.91     20.55 o 
   6   7   3      187.85      188.18      6.65 o 
   7   7   3       60.11       57.46      3.70 o 
   8   7   3       11.18       10.07      2.88 o 
   9   7   3        0.16       -1.92      2.33 o 
  10   7   3        0.33       -1.57      3.35 o 
  11   7   3       14.12       28.07      6.30 o 
  12   7   3       21.40       24.58      5.20 o 
 -12   8   3        2.50       -4.59      4.59 o 
 -11   8   3       20.46       13.01      5.14 o 
 -10   8   3      188.42      187.05      8.15 o 
  -9   8   3       44.40       42.59      3.36 o 
  -8   8   3       49.02       59.44      3.77 o 
  -7   8   3       21.68       18.56      3.29 o 
  -6   8   3       59.11       57.32      3.84 o 
  -5   8   3       43.08       49.72      3.42 o 
  -4   8   3       30.65       34.12      2.05 o 
  -3   8   3      488.01      501.10     19.15 o 
  -2   8   3       53.12       48.49      2.08 o 
  -1   8   3       43.12       46.20      2.88 o 
   0   8   3        3.99        2.56      1.78 o 
   1   8   3      273.17      299.53     17.86 o 
   2   8   3      107.63      109.02      4.62 o 
   3   8   3      289.15      303.86      6.78 o 
   4   8   3      133.63      150.57      3.54 o 
   5   8   3      433.47      443.73     14.96 o 
   6   8   3      203.61      228.01      7.33 o 
   7   8   3       28.94       26.84      3.42 o 
   8   8   3        8.87        7.67      2.88 o 
   9   8   3      149.00      173.32      7.67 o 
  10   8   3        0.57        0.07      4.72 o 
  11   8   3       71.93       82.39      6.37 o 
 -11   9   3       27.72       32.32      5.68 o 
 -10   9   3        9.86       17.32      6.78 o 
  -9   9   3        7.32        6.09      4.18 o 
  -8   9   3       15.56       19.31      2.88 o 
  -7   9   3        1.33       -2.05      2.53 o 
  -6   9   3      274.35      293.06     12.13 o 
  -5   9   3      203.79      208.27      6.99 o 
  -4   9   3       20.77       13.62      3.46 o 
  -3   9   3        0.96        2.00      1.82 o 
  -2   9   3       22.15        7.99      3.87 o 
  -1   9   3       72.30       70.50      2.58 o 
   0   9   3      174.50      174.12      4.62 o 
   1   9   3      137.75      131.60      6.34 o 
   2   9   3       30.36       18.74      1.98 o 
   3   9   3       19.42       18.68      2.60 o 
   4   9   3        0.11        0.15      1.48 o 
   5   9   3       37.70       35.54      3.36 o 
   6   9   3      529.27      513.74     13.73 o 
   7   9   3      261.65      218.24      9.60 o 
   8   9   3       50.24       62.39      3.49 o 
   9   9   3       68.37       78.35      5.82 o 
  10   9   3        7.59        5.27      4.04 o 
  11   9   3        0.91        4.24      4.31 o 
 -11  10   3        0.07       -0.07      4.59 o 
 -10  10   3       66.12       88.62      6.57 o 
  -9  10   3        0.36        2.40      3.83 o 
  -8  10   3       17.26       14.11      4.25 o 
  -7  10   3        2.24       -2.12      2.60 o 
  -6  10   3        0.53        2.94      2.67 o 
  -5  10   3      228.14      238.30      6.99 o 
  -4  10   3      165.18      164.51      3.87 o 
  -3  10   3        1.91       -1.92      1.92 o 
  -2  10   3        0.33        1.95      2.19 o 
  -1  10   3       32.32       32.91      2.06 o 
   0  10   3      276.48      271.52      6.60 o 
   1  10   3       61.36       62.32      2.88 o 
   2  10   3        0.00        0.53      1.69 o 
   3  10   3       23.07       23.84      1.96 o 
   4  10   3       88.22       81.88      2.80 o 
   5  10   3      635.05      678.40     15.59 o 
   6  10   3       40.95       41.16      3.49 o 
   7  10   3      167.24      160.18      4.80 o 
   8  10   3       40.38       46.63      5.14 o 
   9  10   3        2.84        5.34      4.11 o 
  10  10   3        6.81        2.46      6.44 o 
 -10  11   3        1.10        5.27      4.45 o 
  -9  11   3        7.50        5.75      5.07 o 
  -8  11   3       33.35       42.11      5.07 o 
  -7  11   3        0.01       -0.07      3.77 o 
  -6  11   3       65.61       63.90      3.77 o 
  -5  11   3        3.20        2.53      2.53 o 
  -4  11   3       15.14       14.84      2.53 o 
  -3  11   3        0.33        0.83      1.69 o 
  -2  11   3       21.85       20.15      2.06 o 
  -1  11   3       63.15       53.74      6.75 o 
   0  11   3       20.85       17.78      4.11 o 
   1  11   3      118.42      110.91      3.12 o 
   2  11   3      196.59      177.45      4.87 o 
   3  11   3        3.67        1.71      2.26 o 
   4  11   3        6.78        4.86      1.69 o 
   5  11   3       77.11       70.95      3.84 o 
   6  11   3        2.06        7.53      2.40 o 
   7  11   3        0.83        1.57      3.35 o 
   8  11   3        1.42        1.78      4.66 o 
   9  11   3        1.50        8.42      4.11 o 
  10  11   3        0.43        0.14      4.66 o 
  -9  12   3        1.61       -3.08      4.52 o 
  -8  12   3        8.99       12.74      4.52 o 
  -7  12   3       45.62       51.43      5.48 o 
  -6  12   3        5.67        1.37      3.90 o 
  -5  12   3        0.29        5.55      2.33 o 
  -4  12   3       10.45       11.36      1.76 o 
  -3  12   3       12.77       10.02      1.81 o 
  -2  12   3       16.25       14.63      1.96 o 
  -1  12   3      149.29      150.34      3.51 o 
   0  12   3        3.11       -0.82      1.65 o 
   1  12   3        5.33        4.48      1.88 o 
   2  12   3      178.59      179.60      4.83 o 
   3  12   3        6.38        1.66      1.82 o 
   4  12   3       75.31       77.94      2.71 o 
   5  12   3       41.75       41.98      5.14 o 
   6  12   3        9.97        7.74      6.23 o 
   7  12   3        0.20       -2.33      3.29 o 
   8  12   3        3.14       -0.55      4.66 o 
   9  12   3       11.44        0.07      5.14 o 
  -8  13   3        0.04       -3.97      5.61 o 
  -7  13   3        0.45        7.39      4.38 o 
  -6  13   3        0.27       -0.62      3.56 o 
  -5  13   3        1.76       -1.37      3.56 o 
  -4  13   3       35.26       32.66      4.04 o 
  -3  13   3        4.64        2.92      2.88 o 
  -2  13   3        2.33        0.76      1.57 o 
  -1  13   3        2.79        1.10      1.76 o 
   0  13   3       66.24       63.23      2.49 o 
   1  13   3        1.68       -0.13      1.62 o 
   2  13   3       11.05       15.35      4.52 o 
   3  13   3       46.20       33.64      3.10 o 
   4  13   3        2.61        0.45      3.08 o 
   5  13   3        0.24        7.26      3.49 o 
   6  13   3        9.02        9.59      4.79 o 
   7  13   3        7.59        3.70      4.93 o 
   8  13   3        3.26        9.17      5.00 o 
  -7  14   3        0.48       -4.93      4.93 o 
  -6  14   3        0.34        0.41      3.77 o 
  -5  14   3        0.24       -1.57      4.31 o 
  -4  14   3        8.81       11.15      2.76 o 
  -3  14   3        0.37       -1.05      2.94 o 
  -2  14   3        0.29       -2.00      3.24 o 
  -1  14   3       12.12       11.43      2.75 o 
   0  14   3       34.07       31.49      4.72 o 
   1  14   3        2.91        4.82      3.73 o 
   2  14   3       14.53       14.68      3.19 o 
   3  14   3       80.19       75.52      4.03 o 
   4  14   3       91.97      109.60      5.27 o 
   5  14   3        0.72        4.86      3.90 o 
   6  14   3        0.75        1.23      4.11 o 
   7  14   3        2.25        8.42      4.45 o 
  -5  15   3        0.38        0.00      4.38 o 
  -4  15   3        2.63        4.10      3.11 o 
  -3  15   3        2.40        1.87      5.58 o 
  -2  15   3        1.63       -0.11      2.53 o 
  -1  15   3       12.61       16.04      3.22 o 
   0  15   3        1.44       -2.00      2.37 o 
   1  15   3        0.82       -3.04      3.04 o 
   2  15   3       14.80        9.77      6.09 o 
   3  15   3        0.39       -1.12      3.31 o 
   4  15   3        1.08        2.34      3.06 o 
   5  15   3        0.69        1.03      4.18 o 
  -3  16   3        0.38        3.48      3.97 o 
  -2  16   3        1.16       -0.83      2.81 o 
  -1  16   3        2.87        0.48      5.48 o 
   0  16   3       21.67       24.61      3.60 o 
   1  16   3        1.32       -1.34      3.02 o 
   2  16   3        2.29       -0.19      2.93 o 
   3  16   3        8.35        5.46      3.63 o 
 -13   0   4        0.08        3.97      5.00 o 
 -12   0   4        1.35        2.67      3.49 o 
 -11   0   4       52.25       51.70      3.36 o 
 -10   0   4      170.26      163.28      5.55 o 
  -9   0   4       89.91       90.14      4.25 o 
  -8   0   4       62.27       54.11      3.56 o 
  -7   0   4       27.52       31.57      2.74 o 
  -6   0   4     1689.13     1554.19     30.58 o 
  -5   0   4      922.87      985.69     25.84 o 
  -4   0   4        7.61        4.11      1.99 o 
  -3   0   4     3764.22     3690.16     58.41 o 
  -2   0   4     7024.88     6988.27     62.44 o 
  -1   0   4     1547.28     1507.72     19.28 o 
   0   0   4      626.07      646.68     18.48 o 
   1   0   4      108.67      106.90      2.71 o 
   2   0   4     3431.48     3316.19     43.30 o 
   3   0   4     3879.62     4074.89     36.61 o 
   4   0   4      309.70      278.50      7.27 o 
   5   0   4      342.38      362.13     17.98 o 
   6   0   4      168.83      194.92      7.13 o 
   7   0   4      461.31      436.46     16.95 o 
   8   0   4      903.81      876.80     20.63 o 
   9   0   4      173.11      173.70      5.62 o 
  10   0   4       17.87       15.61      2.81 o 
  11   0   4        5.22        5.61      3.42 o 
  12   0   4       63.41       70.19      5.55 o 
  13   0   4       34.38       33.35      5.34 o 
 -13   1   4        0.00       -2.87      2.87 o 
 -12   1   4       48.94       39.67      7.91 o 
 -11   1   4       22.55       14.10      4.11 o 
 -10   1   4       41.70       37.29      3.36 o 
  -9   1   4        3.54       -0.27      2.67 o 
  -8   1   4       25.26       26.57      2.11 o 
  -7   1   4      174.40      186.27      4.79 o 
  -6   1   4        0.04        2.73      1.48 o 
  -5   1   4     1297.91     1336.47     22.03 o 
  -4   1   4      171.09      176.24      8.71 o 
  -3   1   4     1052.87     1101.30     18.94 o 
  -2   1   4      356.30      357.96     11.34 o 
  -1   1   4     3129.14     2994.62     39.29 o 
   0   1   4        1.78        0.62      0.62 o 
   1   1   4     1840.61     1659.84     22.49 o 
   2   1   4      462.52      465.82      8.89 o 
   3   1   4       78.64       69.83      1.37 o 
   4   1   4     2156.56     2265.08     20.19 o 
   5   1   4      128.29      130.87      2.87 o 
   6   1   4       64.15       71.89      2.42 o 
   7   1   4       34.76       19.03      2.06 o 
   8   1   4        3.88        5.82      1.79 o 
   9   1   4       61.05       57.21      3.08 o 
  10   1   4       55.99       62.92      2.57 o 
  11   1   4       37.38       38.61      3.41 o 
  12   1   4      100.19      107.62      4.88 o 
  13   1   4        0.42        0.64      3.22 o 
 -13   2   4       15.40       16.30      4.79 o 
 -12   2   4        1.79        8.49      4.24 o 
 -11   2   4       11.57        8.56      3.70 o 
 -10   2   4       30.29       28.28      3.29 o 
  -9   2   4       22.69       30.95      3.36 o 
  -8   2   4       46.20       51.36      3.49 o 
  -7   2   4        1.03        2.67      2.33 o 
  -6   2   4       47.43       55.41      2.94 o 
  -5   2   4      383.31      391.77     18.19 o 
  -4   2   4      688.51      760.51     23.75 o 
  -3   2   4      109.33      115.99      3.40 o 
  -2   2   4     1200.38     1157.95     18.58 o 
  -1   2   4      112.50      127.05      5.35 o 
   0   2   4       13.47       11.42      1.11 o 
   1   2   4        0.50        1.14      1.20 o 
   2   2   4      204.91      186.58      4.69 o 
   3   2   4        4.70        8.58      1.19 o 
   4   2   4     2405.89     2523.37     30.10 o 
   5   2   4      144.35      137.75      5.89 o 
   6   2   4        0.22        1.44      2.05 o 
   7   2   4       73.78       52.74      3.42 o 
   8   2   4     2779.49     2908.76     34.62 o 
   9   2   4        6.32        3.01      2.88 o 
  10   2   4        2.59        3.70      2.53 o 
  11   2   4       16.73       23.90      4.59 o 
  12   2   4       74.16       75.20      5.96 o 
  13   2   4        0.49       -1.23      4.86 o 
 -13   3   4       22.36       14.17      4.18 o 
 -12   3   4        3.95        4.52      4.31 o 
 -11   3   4        4.57        0.62      3.83 o 
 -10   3   4        4.12        3.08      2.67 o 
  -8   3   4       12.61       14.93      3.29 o 
  -7   3   4      208.75      210.43      8.02 o 
  -6   3   4        0.10        1.23      2.46 o 
  -5   3   4       96.17       78.24      4.52 o 
  -4   3   4       63.84       41.10      2.88 o 
  -3   3   4     1010.22     1027.34     27.61 o 
  -2   3   4      234.80      229.36      8.71 o 
  -1   3   4      300.54      306.16      9.82 o 
   0   3   4      259.93      237.37     16.06 o 
   1   3   4       27.05       23.51      4.55 o 
   2   3   4       18.37       15.22      1.95 o 
   3   3   4       44.08       47.21      1.77 o 
   4   3   4       62.15       66.65      2.27 o 
   5   3   4       20.66       20.13      2.47 o 
   6   3   4      126.59      115.45      4.25 o 
   8   3   4      853.73      855.43     19.32 o 
   9   3   4        7.83       11.50      2.88 o 
  10   3   4        0.00       -0.55      2.53 o 
  11   3   4        4.02        2.12      3.56 o 
  12   3   4        0.85       -1.16      3.90 o 
  13   3   4        3.67       -2.19      3.77 o 
 -13   4   4       35.23       25.13      4.93 o 
 -12   4   4        1.83       -0.14      3.90 o 
 -11   4   4        0.82        7.60      3.90 o 
 -10   4   4        0.20        2.46      2.33 o 
  -9   4   4        3.27        4.31      2.81 o 
  -8   4   4        0.02       -1.51      2.67 o 
  -7   4   4        3.27       -0.62      2.33 o 
  -6   4   4      339.56      304.58      9.54 o 
  -5   4   4       18.13       18.15      2.40 o 
  -4   4   4      155.04      197.19      7.06 o 
  -3   4   4        1.42        1.61      1.75 o 
  -2   4   4      111.73      101.31      3.20 o 
  -1   4   4       37.04       51.84      1.81 o 
   0   4   4        3.47       -0.66      1.09 o 
   1   4   4       78.49       77.48      3.39 o 
   2   4   4       10.15       18.22      1.43 o 
   3   4   4      447.39      503.69     14.01 o 
   4   4   4       69.27       63.57      2.08 o 
   5   4   4        8.41        2.81      2.19 o 
   6   4   4       69.23       63.49      3.36 o 
   7   4   4      574.05      573.41     16.20 o 
   8   4   4        9.34       14.99      2.88 o 
   9   4   4        0.07        1.44      2.53 o 
  10   4   4        3.53        4.59      2.40 o 
  11   4   4        2.53       -4.31      4.31 o 
  12   4   4       16.72       12.67      4.45 o 
 -13   5   4       16.40       10.41      4.45 o 
 -12   5   4        0.75        3.77      4.04 o 
 -11   5   4        9.55       13.90      5.14 o 
 -10   5   4       40.27       50.74      3.42 o 
  -9   5   4       24.96       27.73      3.29 o 
  -8   5   4        5.82        7.39      2.74 o 
  -7   5   4       69.12       73.22      3.84 o 
  -6   5   4       50.65       51.43      3.22 o 
  -5   5   4      236.86      237.50      7.54 o 
  -4   5   4      262.54      281.67      9.94 o 
  -3   5   4      565.45      558.74     19.93 o 
  -1   5   4     1298.78     1302.56     31.46 o 
   0   5   4       64.84       64.54      9.73 o 
   1   5   4      229.70      241.69      5.97 o 
   2   5   4        2.68        0.24      1.24 o 
   3   5   4       31.78       28.59      1.69 o 
   4   5   4      148.13      142.86      5.83 o 
   5   5   4        5.28        4.72      2.19 o 
   6   5   4       46.80       47.73      3.29 o 
   7   5   4       15.29        4.93      2.60 o 
   8   5   4        5.56       11.23      2.81 o 
   9   5   4      274.07      266.78     10.28 o 
  10   5   4       29.06       29.65      4.38 o 
  11   5   4        0.52       -3.35      3.35 o 
  12   5   4        1.10       -0.68      3.49 o 
 -12   6   4        9.98       10.27      4.18 o 
 -11   6   4        0.89        0.00      3.90 o 
 -10   6   4      177.69      186.77      7.54 o 
  -9   6   4       40.81       42.32      3.56 o 
  -8   6   4        1.03        6.44      2.94 o 
  -7   6   4      212.53      211.30      7.06 o 
  -6   6   4       99.36       90.90      3.90 o 
  -5   6   4       31.36       23.83      2.81 o 
  -4   6   4      608.95      646.96     15.06 o 
  -3   6   4      174.08      178.61     10.11 o 
  -2   6   4      426.90      475.65     13.46 o 
  -1   6   4        0.04       -0.06      1.23 o 
   0   6   4      505.61      481.21     13.67 o 
   1   6   4       11.42       14.43      1.48 o 
   2   6   4     1076.14     1131.41     19.64 o 
   3   6   4       73.33       67.12      4.38 o 
   4   6   4      194.26      212.63      5.40 o 
   5   6   4      324.99      332.64     15.29 o 
   6   6   4       88.70       83.16      3.97 o 
   7   6   4       20.26        6.85      2.81 o 
   8   6   4       40.20       38.07      3.56 o 
   9   6   4        0.45        6.78      2.46 o 
  10   6   4        1.76       -0.34      3.70 o 
  11   6   4        0.05       -1.71      6.30 o 
  12   6   4       19.20       17.39      5.07 o 
 -12   7   4       29.18       29.85      5.07 o 
 -11   7   4       71.38       62.05      5.96 o 
 -10   7   4       15.81       12.74      4.66 o 
  -9   7   4        2.46        5.55      2.60 o 
  -8   7   4       82.61       88.70      4.25 o 
  -7   7   4       75.07       67.60      3.97 o 
  -6   7   4      113.37      115.09      4.25 o 
  -5   7   4      121.77      124.35      4.86 o 
  -4   7   4       38.33       35.92      2.06 o 
  -3   7   4       17.79       12.01      5.20 o 
  -2   7   4      958.70      985.66     26.17 o 
  -1   7   4       44.77       48.29      7.43 o 
   0   7   4      619.21      693.86     15.41 o 
   1   7   4        2.49       -0.42      1.44 o 
   2   7   4       24.73       20.10      1.92 o 
   3   7   4      551.87      607.57     13.72 o 
   4   7   4      152.64      157.73      3.94 o 
   5   7   4       21.18       22.73      2.88 o 
   6   7   4       22.11       22.80      2.94 o 
   7   7   4        9.66        7.67      2.67 o 
   8   7   4        0.63        2.60      2.53 o 
   9   7   4       70.43       62.87      5.48 o 
  10   7   4       36.95       47.45      5.34 o 
  11   7   4        9.81       13.08      4.86 o 
 -11   8   4       40.48       36.36      5.34 o 
 -10   8   4        0.40       -1.92      4.79 o 
  -9   8   4       65.19       65.95      5.82 o 
  -8   8   4       33.54       34.85      3.29 o 
  -7   8   4      131.49      127.22      4.86 o 
  -6   8   4       30.39       24.10      3.01 o 
  -5   8   4       17.54       24.58      2.94 o 
  -4   8   4      473.56      489.72     12.00 o 
  -3   8   4        2.78        3.15      1.56 o 
  -2   8   4      165.20      158.41      5.21 o 
  -1   8   4      174.30      183.48      5.38 o 
   0   8   4      443.18      459.39     12.51 o 
   1   8   4      273.29      290.69      7.08 o 
   2   8   4        8.84       10.01      2.81 o 
   3   8   4      121.73      122.46      3.27 o 
   4   8   4        1.17        4.79      1.71 o 
   5   8   4      257.76      262.14      8.29 o 
   6   8   4       76.72       65.82      3.97 o 
   7   8   4       71.05       54.65      3.77 o 
   8   8   4       13.61        3.36      2.88 o 
   9   8   4        0.04        0.34      3.77 o 
  10   8   4       35.40       35.47      5.27 o 
  11   8   4        1.46       -4.72      4.72 o 
 -11   9   4       24.99       30.81      5.68 o 
 -10   9   4       14.50       16.91      5.14 o 
  -9   9   4        4.49        9.24      6.23 o 
  -7   9   4       55.87       59.72      3.84 o 
  -6   9   4        7.79        3.35      2.53 o 
  -5   9   4       93.29       94.25      4.45 o 
  -4   9   4        0.04        0.96      2.43 o 
  -3   9   4      196.53      179.35      8.70 o 
  -2   9   4       21.00       11.36      3.39 o 
  -1   9   4      229.37      213.80      5.25 o 
   0   9   4       82.47       84.46      2.71 o 
   1   9   4       75.32       67.66      2.49 o 
   2   9   4       12.26       10.88      1.83 o 
   3   9   4      290.13      292.84      9.07 o 
   4   9   4       67.02       64.61      2.66 o 
   5   9   4        0.25       -2.12      2.88 o 
   6   9   4       43.78       45.06      3.49 o 
   7   9   4       65.44       62.73      3.63 o 
   8   9   4       10.40       18.90      4.25 o 
   9   9   4       14.59       16.16      5.00 o 
  10   9   4       30.83       35.88      6.51 o 
  11   9   4        7.51       -0.34      4.79 o 
 -10  10   4       84.82       81.91      7.26 o 
  -9  10   4       17.51       21.36      4.79 o 
  -8  10   4       15.55       19.58      4.38 o 
  -7  10   4        9.01        5.41      2.74 o 
  -6  10   4      300.34      316.85     10.01 o 
  -5  10   4        0.29        2.05      2.53 o 
  -4  10   4       18.40       20.69      2.01 o 
  -3  10   4        4.39       10.40      2.05 o 
  -2  10   4       75.49       76.27      4.66 o 
  -1  10   4       17.93       16.56      1.94 o 
   0  10   4      364.34      341.36     16.02 o 
   1  10   4       74.53       77.66      2.69 o 
   2  10   4       10.98       12.85      1.88 o 
   3  10   4      162.60      171.94      4.32 o 
   4  10   4      175.66      166.48      4.17 o 
   5  10   4       50.77       58.35      3.83 o 
   6  10   4        1.65        7.53      2.60 o 
   7  10   4        2.25        0.41      4.24 o 
   8  10   4        6.23        6.16      4.45 o 
   9  10   4        5.30        4.72      4.25 o 
  10  10   4        2.43        0.41      5.00 o 
 -10  11   4       31.49       25.81      5.41 o 
  -9  11   4       22.84       14.31      5.55 o 
  -8  11   4        2.92       -3.83      3.83 o 
  -7  11   4        0.13        0.27      3.56 o 
  -6  11   4       46.20       44.99      3.29 o 
  -5  11   4       81.97       73.22      4.04 o 
  -4  11   4        0.63        1.47      1.64 o 
  -3  11   4      255.12      237.59      7.29 o 
  -2  11   4      145.11      125.49      8.67 o 
  -1  11   4      279.71      251.28      8.08 o 
   0  11   4       59.83       62.65      2.71 o 
   1  11   4      269.37      272.23      8.33 o 
   2  11   4      175.55      160.83      4.00 o 
   3  11   4      155.34      150.80      4.86 o 
   4  11   4      121.06      129.23      4.80 o 
   5  11   4       22.65       24.31      3.01 o 
   6  11   4        4.58        6.71      5.68 o 
   7  11   4        5.10       13.63      5.55 o 
   8  11   4        0.03       -1.44      3.83 o 
   9  11   4       26.58       25.20      5.75 o 
  -9  12   4        9.85       11.85      5.34 o 
  -8  12   4        0.35        1.51      4.04 o 
  -7  12   4       23.40       16.64      5.07 o 
  -6  12   4       15.58        5.82      4.31 o 
  -5  12   4      118.14      114.73      6.51 o 
  -4  12   4       84.09       85.47      2.74 o 
  -3  12   4       13.64       13.63      1.84 o 
  -2  12   4       20.28       22.21      3.18 o 
  -1  12   4        0.47        0.53      1.57 o 
   0  12   4        4.81        2.80      1.81 o 
   1  12   4       21.95       26.82      2.08 o 
   2  12   4        9.74        9.70      2.16 o 
   3  12   4        1.78        1.18      2.40 o 
   4  12   4       45.33       42.22      2.57 o 
   5  12   4        0.15       -2.67      3.70 o 
   6  12   4        1.86        3.22      4.66 o 
   7  12   4        0.03       -2.67      3.77 o 
   8  12   4        0.09       -0.55      4.79 o 
  -8  13   4        1.76        0.96      4.18 o 
  -7  13   4        9.69       11.30      4.72 o 
  -6  13   4        1.55        4.66      4.24 o 
  -5  13   4        0.56        4.38      3.77 o 
  -4  13   4        9.31       10.01      2.68 o 
  -3  13   4        6.46        1.61      3.53 o 
  -2  13   4        4.01        2.88      2.63 o 
  -1  13   4       12.45        7.11      1.71 o 
   0  13   4        1.18        2.11      1.48 o 
   1  13   4        1.85        5.57      2.72 o 
   2  13   4        4.73        5.45      3.42 o 
   3  13   4        0.26       -0.67      2.82 o 
   4  13   4       23.71       28.22      6.50 o 
   5  13   4        1.36       -0.96      3.97 o 
   6  13   4        0.44       -3.70      4.11 o 
   7  13   4        3.00        3.22      3.97 o 
  -7  14   4        2.22       -5.41      5.41 o 
  -6  14   4        6.63        2.46      4.45 o 
  -5  14   4        1.31        1.23      4.38 o 
  -4  14   4        4.05        7.09      3.20 o 
  -3  14   4        0.15       -0.35      2.68 o 
  -2  14   4        0.21        4.60      2.76 o 
  -1  14   4        4.32        4.83      2.84 o 
   0  14   4        2.44        3.35      2.88 o 
   1  14   4        0.27       -0.36      2.38 o 
   2  14   4        3.66        5.88      6.92 o 
   3  14   4       21.66       21.14      3.12 o 
   4  14   4       22.75       30.40      3.58 o 
   5  14   4       14.98       19.31      5.75 o 
   6  14   4       25.57       30.54      5.89 o 
  -5  15   4        5.20       12.12      7.19 o 
  -4  15   4        0.37        1.74      3.26 o 
  -3  15   4       14.12       11.82      5.07 o 
  -2  15   4        0.99        1.48      7.43 o 
  -1  15   4        2.93        5.84      3.04 o 
   0  15   4        2.51        6.61      2.88 o 
   1  15   4       13.69       15.22      3.65 o 
   2  15   4       11.25       12.07      4.93 o 
   3  15   4        1.54        6.11      3.90 o 
   4  15   4       12.87       22.09      4.00 o 
  -2  16   4        0.00        4.87      3.23 o 
  -1  16   4        0.05        4.22      3.72 o 
   0  16   4        1.70        1.04      2.73 o 
   1  16   4        0.00        1.31      3.31 o 
   2  16   4        6.93       -0.07      3.39 o 
 -13   1   5       10.16        4.52      6.54 o 
 -12   1   5        1.57        2.84      2.40 o 
 -11   1   5        0.37       -3.33      3.38 o 
 -10   1   5        0.22       -0.41      2.26 o 
  -9   1   5      118.57      127.68      6.68 o 
  -8   1   5      584.85      613.13     22.45 o 
  -7   1   5      128.67      143.94      4.21 o 
  -6   1   5        0.37        2.09      1.47 o 
  -5   1   5      365.13      384.32     10.05 o 
  -4   1   5     1688.40     1752.25     35.34 o 
  -3   1   5      351.36      322.67     14.86 o 
  -2   1   5       74.70       75.51      3.71 o 
  -1   1   5        2.38        1.04      0.76 o 
   0   1   5       15.53       14.99      2.48 o 
   1   1   5       52.38       52.71      3.05 o 
   2   1   5     4825.18     4746.82     29.15 o 
   3   1   5       12.89       10.71      0.94 o 
   4   1   5      827.18      824.34     17.25 o 
   5   1   5        1.92        5.20      1.50 o 
   6   1   5      112.08      122.64      3.00 o 
   7   1   5       47.84       35.88      2.42 o 
   8   1   5       86.17       84.99      5.55 o 
   9   1   5      127.77      123.33      6.13 o 
  10   1   5        1.26        2.35      1.69 o 
  11   1   5       26.09       23.87      3.15 o 
  12   1   5        3.06        2.47      3.32 o 
 -13   2   5        8.59        6.37      4.25 o 
 -12   2   5        6.18        4.93      4.31 o 
 -11   2   5        4.89        4.11      4.04 o 
 -10   2   5       62.03       65.06      3.84 o 
  -9   2   5       30.01       30.06      3.56 o 
  -8   2   5       17.04       12.60      2.94 o 
  -7   2   5      118.00      119.21      4.52 o 
  -6   2   5      421.09      401.30     17.43 o 
  -5   2   5      210.74      191.48      7.68 o 
  -4   2   5       35.23       32.26      2.81 o 
  -3   2   5     2661.07     2730.28     39.32 o 
  -2   2   5       42.57       40.95      3.66 o 
  -1   2   5       23.35       10.02      3.56 o 
   0   2   5      209.05      191.70      4.90 o 
   1   2   5       84.37       69.50      2.01 o 
   2   2   5        2.95        1.50      1.68 o 
   3   2   5      816.45      822.05     17.70 o 
   4   2   5      487.95      523.25     13.91 o 
   5   2   5      405.20      383.94     16.75 o 
   6   2   5      294.82      284.46      9.33 o 
   7   2   5      211.20      203.29      7.27 o 
   8   2   5        3.14       -1.92      2.53 o 
   9   2   5       11.22        7.81      2.67 o 
  10   2   5        4.68        2.94      2.46 o 
  11   2   5        0.69        1.30      4.11 o 
  12   2   5        2.19        2.40      3.97 o 
 -13   3   5       33.89       19.38      4.72 o 
 -12   3   5       16.18       10.61      4.11 o 
 -11   3   5        1.93       -3.56      3.63 o 
 -10   3   5        0.91        2.53      2.53 o 
  -9   3   5       10.16        7.81      2.88 o 
  -8   3   5        3.68        5.00      2.67 o 
  -7   3   5        9.47        9.45      2.60 o 
  -6   3   5       98.03       86.86      3.56 o 
  -5   3   5      108.31       94.75      3.91 o 
  -4   3   5      120.94      116.49      4.80 o 
  -3   3   5      494.92      529.91     20.06 o 
  -2   3   5     1737.38     1798.01     36.08 o 
  -1   3   5      371.09      381.34     12.50 o 
   0   3   5        0.02       -0.55      2.23 o 
   1   3   5      846.14      845.88     34.01 o 
   2   3   5      809.43      820.63     17.49 o 
   3   3   5        8.68        9.92      2.70 o 
   4   3   5        1.76        2.85      1.28 o 
   5   3   5       46.23       48.97      3.15 o 
   6   3   5      212.22      228.94      8.64 o 
   7   3   5      180.84      148.16      4.80 o 
   8   3   5       80.69       83.77      4.04 o 
   9   3   5      205.43      200.71      8.70 o 
  10   3   5        0.94        5.55      3.56 o 
  11   3   5       16.53        3.70      5.34 o 
  12   3   5       28.24       11.16      4.66 o 
 -13   4   5        8.77        7.67      4.59 o 
 -12   4   5       56.23       51.63      5.75 o 
 -11   4   5       18.01       10.68      4.52 o 
 -10   4   5        0.09       -1.44      2.60 o 
  -9   4   5        4.46        5.07      2.81 o 
  -8   4   5       23.78       20.06      3.08 o 
  -7   4   5      137.17      144.50      6.10 o 
  -6   4   5      117.19      117.22      3.97 o 
  -5   4   5      134.66      130.05      5.34 o 
  -4   4   5       60.59       76.71      3.49 o 
  -3   4   5      351.03      326.71      8.03 o 
  -2   4   5      210.45      245.14      6.05 o 
  -1   4   5      605.30      602.01     19.64 o 
   0   4   5      256.70      270.29      7.44 o 
   1   4   5      489.02      500.74     17.62 o 
   2   4   5      129.07      135.23      3.36 o 
   3   4   5        9.41       11.27      1.45 o 
   4   4   5        1.70        1.75      1.36 o 
   5   4   5      145.39      155.20      5.48 o 
   6   4   5      140.48      145.94      4.80 o 
   7   4   5        3.19        4.86      2.67 o 
   8   4   5      381.77      381.53     12.41 o 
   9   4   5       69.23       70.54      4.11 o 
  10   4   5        0.07        0.55      3.77 o 
  11   4   5        2.52        0.41      3.83 o 
  12   4   5       22.31       25.61      5.14 o 
 -12   5   5       18.31       13.63      4.86 o 
 -11   5   5       13.73       11.71      4.79 o 
 -10   5   5        0.08       -5.07      5.07 o 
  -9   5   5        3.44        1.92      2.67 o 
  -8   5   5       19.13       23.69      3.22 o 
  -7   5   5       26.70       26.09      3.15 o 
  -6   5   5      223.73      212.43      6.92 o 
  -5   5   5        0.20       -2.05      2.05 o 
  -4   5   5      121.26      110.72      5.28 o 
  -3   5   5      152.15      165.39      3.95 o 
  -2   5   5      101.96      105.05      3.08 o 
  -1   5   5      323.56      336.92     11.87 o 
   0   5   5        0.15       -0.65      1.61 o 
   1   5   5       24.84       18.23      2.26 o 
   2   5   5       34.18       26.25      1.84 o 
   3   5   5        0.46        7.10      1.64 o 
   4   5   5        2.85        0.69      1.68 o 
   5   5   5       43.46       39.10      3.01 o 
   6   5   5        5.93        1.30      2.60 o 
   7   5   5      289.07      250.31      5.96 o 
   8   5   5      560.83      562.24     14.34 o 
   9   5   5        0.00       -1.03      2.40 o 
  10   5   5        3.00        8.70      4.04 o 
  11   5   5        0.06        1.10      3.90 o 
  12   5   5        2.95       -3.90      3.90 o 
 -12   6   5        1.02        2.40      4.72 o 
 -11   6   5       46.05       40.68      5.68 o 
 -10   6   5        0.63       -4.31      4.31 o 
  -9   6   5       11.81       10.68      2.81 o 
  -8   6   5       23.13       27.25      3.22 o 
  -7   6   5       75.40       80.20      4.52 o 
  -6   6   5       83.54       94.93      3.97 o 
  -5   6   5       15.80       13.28      2.94 o 
  -4   6   5       56.96       64.75      3.29 o 
  -3   6   5      453.61      487.81     13.19 o 
  -2   6   5      157.78      148.02      6.92 o 
  -1   6   5     1205.26     1249.96     20.98 o 
   0   6   5        5.91        4.72      2.94 o 
   1   6   5        3.69        5.26      1.30 o 
   2   6   5      129.03      148.66      3.97 o 
   3   6   5        4.28        2.76      1.45 o 
   4   6   5       10.46       11.39      1.68 o 
   5   6   5        8.81        4.72      2.60 o 
   6   6   5        8.67       11.85      2.74 o 
   7   6   5       27.29        8.83      3.08 o 
   8   6   5       63.61       68.76      3.84 o 
   9   6   5       21.05       40.47      4.86 o 
  10   6   5       46.19       58.69      5.96 o 
  11   6   5       10.80        2.53      4.66 o 
 -12   7   5        0.09        7.81      5.75 o 
 -11   7   5       11.87       13.56      5.41 o 
 -10   7   5       12.30       12.12      4.31 o 
  -9   7   5       31.47       33.48      3.08 o 
  -8   7   5       92.98       88.84      4.25 o 
  -7   7   5      156.91      159.84      5.34 o 
  -6   7   5       51.88       56.98      3.63 o 
  -5   7   5      128.24      114.21      4.80 o 
  -4   7   5       89.56       84.41      2.69 o 
  -3   7   5        0.79       -1.40      1.40 o 
  -2   7   5      316.12      292.44      6.41 o 
  -1   7   5      275.03      288.10      6.76 o 
   0   7   5      229.56      246.12      9.36 o 
   1   7   5       10.90       11.50      2.98 o 
   2   7   5      230.18      228.49      7.58 o 
   3   7   5      803.78      783.69     14.85 o 
   4   7   5      192.35      191.59     11.69 o 
   5   7   5      110.08      100.22      4.32 o 
   6   7   5      116.92      107.14      4.32 o 
   7   7   5       33.18       28.55      3.56 o 
   8   7   5       82.92       88.28      3.97 o 
   9   7   5       12.16       23.42      6.30 o 
  10   7   5        0.08       -0.21      4.18 o 
  11   7   5        2.18        2.74      4.52 o 
 -11   8   5       10.72        6.78      5.55 o 
 -10   8   5        2.15        2.40      4.18 o 
  -9   8   5       13.80       18.01      4.79 o 
  -8   8   5        0.04       -2.40      2.40 o 
  -7   8   5       23.05       16.37      3.15 o 
  -6   8   5        9.75        9.52      2.74 o 
  -5   8   5       54.57       65.75      3.77 o 
  -4   8   5       54.35       52.11      2.60 o 
  -3   8   5      225.55      245.37      5.97 o 
  -2   8   5      161.02      160.17      5.62 o 
  -1   8   5        0.99        0.59      1.67 o 
   0   8   5       23.57       25.07      3.39 o 
   1   8   5      168.43      173.38      4.55 o 
   2   8   5      121.96      134.11      3.87 o 
   3   8   5      691.30      729.74     14.05 o 
   4   8   5       51.07       58.83      2.48 o 
   5   8   5       37.63       46.63      3.63 o 
   6   8   5        8.06       13.01      2.94 o 
   7   8   5       39.11       25.34      3.97 o 
   8   8   5       19.83       18.35      5.00 o 
   9   8   5        3.14        5.41      4.18 o 
  10   8   5        1.58       -0.21      3.97 o 
  11   8   5        3.61        4.11      5.07 o 
 -11   9   5       23.01       21.36      5.20 o 
 -10   9   5        3.94       -0.62      5.96 o 
  -9   9   5       18.98       23.76      4.66 o 
  -8   9   5        0.10       -2.60      3.63 o 
  -7   9   5       36.12       39.44      3.22 o 
  -6   9   5       12.31       12.12      2.74 o 
  -5   9   5        0.13       -2.81      2.81 o 
  -4   9   5       17.27       14.01      3.80 o 
  -3   9   5       43.61       33.20      5.65 o 
  -2   9   5       30.40       16.30      6.51 o 
  -1   9   5       30.42       25.18      3.39 o 
   0   9   5       24.13       21.25      5.44 o 
   1   9   5        6.16        5.99      1.72 o 
   2   9   5        6.97        4.90      1.69 o 
   3   9   5       33.20       28.66      3.12 o 
   4   9   5     1181.90     1139.71     25.81 o 
   5   9   5      312.84      306.05     10.97 o 
   6   9   5        1.56        1.71      2.33 o 
   7   9   5        0.93       -2.26      2.26 o 
   8   9   5       55.58       65.40      5.41 o 
   9   9   5        0.78       -1.44      4.59 o 
  10   9   5       53.28       44.99      5.89 o 
 -10  10   5       21.96       20.40      5.82 o 
  -9  10   5        3.63       -3.97      5.68 o 
  -8  10   5        0.03        4.93      4.11 o 
  -7  10   5       22.29       18.83      4.66 o 
  -6  10   5       71.76       77.73      3.90 o 
  -5  10   5       19.43       24.58      3.15 o 
  -4  10   5        4.50        5.60      2.60 o 
  -3  10   5      135.75      144.05      4.38 o 
  -2  10   5        0.50        0.58      1.64 o 
  -1  10   5       20.05       25.51      2.15 o 
   0  10   5      340.31      339.67      9.19 o 
   1  10   5      493.43      494.08     16.61 o 
   2  10   5        1.27        2.12      1.66 o 
   3  10   5       45.71       47.72      3.25 o 
   4  10   5        0.02        1.24      3.70 o 
   5  10   5        6.80        9.24      2.74 o 
   6  10   5        0.31       -0.89      2.26 o 
   7  10   5       70.84       47.32      5.41 o 
   8  10   5       71.63       77.80      6.23 o 
   9  10   5       29.45       14.45      5.27 o 
  -9  11   5       19.67       33.14      5.27 o 
  -8  11   5        1.71        4.11      4.11 o 
  -7  11   5        0.10        1.92      3.97 o 
  -6  11   5       99.54      118.77      6.37 o 
  -5  11   5       84.70       85.34      4.11 o 
  -4  11   5       92.82       96.63      2.99 o 
  -3  11   5       20.52       18.57      5.79 o 
  -2  11   5        2.81        3.44      1.77 o 
  -1  11   5      289.18      282.53     15.39 o 
   0  11   5       70.71       72.64      2.81 o 
   1  11   5        2.91        2.15      1.67 o 
   2  11   5        0.05        0.28      4.52 o 
   3  11   5        4.28        5.29      3.94 o 
   4  11   5       53.94       56.14      2.44 o 
   5  11   5        2.05        3.56      3.63 o 
   6  11   5        2.31        0.96      3.56 o 
   7  11   5        7.68        7.53      3.90 o 
   8  11   5        0.55        1.85      4.24 o 
   9  11   5        0.87       -7.39      7.39 o 
  -8  12   5        7.58        6.78      4.72 o 
  -7  12   5       11.53        3.56      5.68 o 
  -6  12   5       64.49       64.10      6.03 o 
  -5  12   5       81.27       83.01      5.75 o 
  -4  12   5       22.24       22.26      3.09 o 
  -3  12   5        0.55        3.14      1.56 o 
  -2  12   5       12.58        6.92      2.46 o 
  -1  12   5       22.22       26.49      2.03 o 
   0  12   5        3.07        2.95      1.62 o 
   1  12   5       56.24       63.67      5.38 o 
   2  12   5        0.13        2.46      2.29 o 
   3  12   5       61.86       61.66      2.91 o 
   4  12   5       15.71       15.55      2.88 o 
   5  12   5        8.33       11.50      4.79 o 
   6  12   5        5.40        3.90      4.45 o 
   7  12   5       13.49       -1.23      4.86 o 
   8  12   5       14.77       27.66      5.20 o 
  -7  13   5       14.15       15.41      5.89 o 
  -6  13   5       14.60       16.16      5.68 o 
  -5  13   5       31.08       31.22      5.07 o 
  -4  13   5       16.01       10.72      3.25 o 
  -3  13   5        5.33        4.17      2.52 o 
  -2  13   5       75.69       67.53      7.36 o 
  -1  13   5        4.42        2.51      4.93 o 
   0  13   5        0.97        1.69      2.37 o 
   1  13   5       19.73       20.41      4.07 o 
   2  13   5        0.91       -2.04      2.64 o 
   3  13   5        0.37       -0.51      4.66 o 
   4  13   5        1.33        2.86      2.75 o 
   5  13   5        0.29        1.99      4.38 o 
   6  13   5        8.67       14.38      4.52 o 
   7  13   5        5.15       -1.51      4.31 o 
  -6  14   5        6.91        7.60      5.07 o 
  -5  14   5        9.78       18.49      5.34 o 
  -4  14   5        1.77        3.12      4.69 o 
  -3  14   5        0.71       -0.95      3.20 o 
  -2  14   5       36.05       39.14      6.71 o 
  -1  14   5        1.88        2.08      2.43 o 
   0  14   5       13.47        7.56      3.00 o 
   1  14   5       18.48       11.12      3.42 o 
   2  14   5        1.40        0.64      3.07 o 
   3  14   5        2.38        6.23      3.04 o 
   4  14   5        8.36        7.56      5.31 o 
   5  14   5        1.11       -0.41      5.00 o 
  -4  15   5        2.41        3.34      3.10 o 
  -3  15   5        9.90        9.36      3.27 o 
  -2  15   5        4.46        3.52      2.87 o 
  -1  15   5        3.36        6.09      3.02 o 
   0  15   5        0.56        2.34      3.42 o 
   1  15   5        3.18        1.92      3.47 o 
   2  15   5        0.94        1.76      2.93 o 
   3  15   5        8.76       13.14      3.12 o 
   4  15   5        0.39        3.48      4.59 o 
 -13   0   6        3.84       -1.37      3.83 o 
 -12   0   6        6.14        2.53      3.63 o 
 -11   0   6        3.01        5.20      3.70 o 
 -10   0   6       42.15       42.05      3.29 o 
  -9   0   6       15.20       13.28      3.08 o 
  -8   0   6       69.39       62.26      3.90 o 
  -7   0   6      304.33      318.31     13.99 o 
  -6   0   6      369.12      344.13     14.75 o 
  -5   0   6     1429.24     1452.55     30.80 o 
  -4   0   6     4914.40     4991.98     56.71 o 
  -3   0   6      872.88      851.53     18.04 o 
  -2   0   6     2413.07     2492.79    101.98 o 
  -1   0   6       73.13       66.74      2.64 o 
   0   0   6      180.20      199.91      5.19 o 
   1   0   6       35.82       35.94      5.41 o 
   2   0   6      186.80      187.64      6.79 o 
   3   0   6      269.13      305.25      7.28 o 
   4   0   6     3129.98     3053.13     31.21 o 
   5   0   6      235.79      237.01      8.43 o 
   6   0   6      633.70      624.89     18.75 o 
   7   0   6      120.38      112.83      4.45 o 
   8   0   6        5.45        7.74      2.81 o 
   9   0   6        5.35        1.85      2.46 o 
  10   0   6       20.62       13.76      4.25 o 
  11   0   6       69.14       93.21      6.23 o 
  12   0   6       57.77       88.75      8.15 o 
 -13   1   6       13.21        4.83      3.00 o 
 -12   1   6       55.15       43.46      5.75 o 
 -11   1   6        3.17        0.87      3.09 o 
 -10   1   6        0.54        2.96      5.34 o 
  -9   1   6        0.57        0.75      1.84 o 
  -8   1   6       14.76       18.92      2.74 o 
  -7   1   6      178.07      188.52      5.38 o 
  -6   1   6       24.96       22.60      1.96 o 
  -5   1   6      124.00      117.47      3.19 o 
  -4   1   6      701.25      702.77     18.60 o 
  -3   1   6     3835.23     3946.27     36.91 o 
  -2   1   6      240.37      247.66      8.30 o 
  -1   1   6       19.17       18.08      2.46 o 
   0   1   6        8.18        5.84      2.00 o 
   1   1   6       12.09       13.11      1.94 o 
   2   1   6     1572.72     1650.56     17.11 o 
   3   1   6      120.31      142.28      2.82 o 
   4   1   6       47.75       47.97      1.42 o 
   5   1   6      127.03      125.93      3.67 o 
   6   1   6       93.14       92.90      2.83 o 
   7   1   6      348.35      327.96     18.52 o 
   8   1   6       57.55       58.69      2.66 o 
   9   1   6       48.82       47.74      2.94 o 
  10   1   6       88.91       95.71      4.14 o 
  11   1   6        0.65        1.61      4.15 o 
  12   1   6        1.47        2.65      3.29 o 
 -13   2   6        0.88        3.49      4.04 o 
 -12   2   6        0.36       -2.12      3.70 o 
 -11   2   6        0.01       -3.83      4.38 o 
 -10   2   6        0.68       -0.75      2.40 o 
  -9   2   6       12.91       17.53      3.08 o 
  -8   2   6       64.27       66.64      3.84 o 
  -7   2   6       25.01       13.22      3.15 o 
  -6   2   6        1.93        3.90      2.12 o 
  -5   2   6        2.31        2.19      2.19 o 
  -4   2   6        1.48       -1.30      1.92 o 
  -3   2   6     1100.35     1125.69     19.75 o 
  -2   2   6      691.82      699.81     16.13 o 
  -1   2   6       81.47       81.86      2.52 o 
   0   2   6      766.50      775.33     17.83 o 
   1   2   6      458.88      452.04     13.89 o 
   2   2   6     2153.57     2159.95     27.09 o 
   3   2   6       28.71       29.10      1.74 o 
   4   2   6       14.74       13.64      1.57 o 
   5   2   6      122.81      116.27      4.04 o 
   6   2   6      873.73      847.07     20.56 o 
   7   2   6      172.15      148.28      5.48 o 
   8   2   6       32.45       34.92      3.15 o 
   9   2   6        0.23       -1.37      2.46 o 
  10   2   6       69.66       72.59      5.48 o 
  11   2   6       22.22       28.01      4.79 o 
  12   2   6       15.38       14.93      5.55 o 
 -12   3   6        9.96        7.46      4.25 o 
 -11   3   6        5.17        5.68      3.63 o 
 -10   3   6        0.35        1.51      2.67 o 
  -9   3   6       36.06       39.24      3.42 o 
  -8   3   6        0.36        3.97      2.60 o 
  -7   3   6       39.90       36.23      3.42 o 
  -6   3   6        1.96        4.11      2.19 o 
  -5   3   6       23.64       16.71      2.88 o 
  -4   3   6       55.76       46.50      3.36 o 
  -3   3   6        7.27        5.26      3.66 o 
  -2   3   6       61.46       60.95     10.45 o 
  -1   3   6       97.10       75.42      4.18 o 
   0   3   6      115.82      128.83      4.87 o 
   1   3   6        0.18       -0.21      1.10 o 
   2   3   6       93.74       96.54      2.86 o 
   3   3   6        8.63        7.67      3.25 o 
   4   3   6        8.60        7.47      1.95 o 
   5   3   6      388.34      389.50     15.57 o 
   6   3   6      529.84      517.27     17.99 o 
   7   3   6      231.15      205.42      5.55 o 
   8   3   6        1.02        4.04      2.60 o 
   9   3   6       11.84       17.19      2.81 o 
  10   3   6        1.09        0.68      3.70 o 
  11   3   6        0.73        3.15      4.24 o 
  12   3   6       22.67       12.87      5.75 o 
 -12   4   6        1.48       -2.12      4.86 o 
 -11   4   6        0.03        1.99      3.97 o 
 -10   4   6        1.41       -0.82      3.83 o 
  -9   4   6        2.60        3.83      2.53 o 
  -8   4   6      131.43      130.23      4.80 o 
  -7   4   6       53.58       42.32      3.77 o 
  -6   4   6       61.90       63.69      3.42 o 
  -5   4   6       19.85       16.84      2.67 o 
  -4   4   6       51.13       63.83      3.42 o 
  -3   4   6      150.71      169.58      4.97 o 
  -2   4   6       85.80      105.23      3.00 o 
  -1   4   6       82.25       99.05      3.84 o 
   0   4   6      634.62      692.20     27.98 o 
   1   4   6      380.37      414.01     35.62 o 
   2   4   6       63.10       68.07      4.08 o 
   3   4   6        3.42        2.01      2.02 o 
   4   4   6        1.49        4.82      1.41 o 
   5   4   6      264.24      277.61      9.05 o 
   6   4   6       29.40       29.31      3.08 o 
   7   4   6        5.60        4.72      2.74 o 
   8   4   6       72.25       53.69      3.63 o 
   9   4   6      220.41      226.62      8.02 o 
  10   4   6       32.68       29.99      4.52 o 
  11   4   6       27.64       32.11      4.86 o 
  12   4   6        1.66       -1.03      4.11 o 
 -12   5   6       23.01        8.56      4.66 o 
 -11   5   6       41.53       40.95      5.20 o 
 -10   5   6        1.09        0.89      3.97 o 
  -9   5   6        2.39        4.45      2.74 o 
  -8   5   6        0.05       -2.81      2.81 o 
  -7   5   6      121.61      124.61      4.80 o 
  -6   5   6       97.18      106.45      4.45 o 
  -5   5   6       23.04       15.54      2.88 o 
  -4   5   6       28.15       12.26      2.94 o 
  -3   5   6      384.91      396.23      8.99 o 
  -2   5   6      213.13      206.90      5.62 o 
  -1   5   6        9.98        3.71      1.35 o 
   0   5   6        3.64        2.81      1.31 o 
   1   5   6      130.88      138.20      3.50 o 
   2   5   6      102.46      104.58      3.41 o 
   3   5   6       36.09       30.81      1.93 o 
   4   5   6        7.97        6.50      2.36 o 
   5   5   6       54.07       46.30      3.42 o 
   6   5   6       84.37       93.08      4.38 o 
   7   5   6      326.23      296.41      6.65 o 
   8   5   6       51.42       55.13      3.49 o 
   9   5   6        2.56        4.04      3.83 o 
  10   5   6        0.31        0.55      4.38 o 
  11   5   6        9.67       16.50      5.00 o 
 -12   6   6        9.06        9.52      4.66 o 
 -11   6   6       10.09       13.63      6.03 o 
 -10   6   6       15.35       20.75      4.93 o 
  -9   6   6       53.82       46.70      3.42 o 
  -8   6   6       28.22       31.70      3.36 o 
  -7   6   6      129.50      128.66      4.93 o 
  -6   6   6      231.57      228.86      7.20 o 
  -5   6   6      122.54      120.71      4.45 o 
  -4   6   6      127.19      140.95      5.31 o 
  -3   6   6       37.48       34.45      2.07 o 
  -2   6   6       91.51       97.24      2.68 o 
  -1   6   6       18.32       23.84      1.74 o 
   0   6   6       10.41       11.54      1.52 o 
   1   6   6       74.62       72.89      2.35 o 
   2   6   6      398.64      403.34     11.64 o 
   3   6   6      776.17      773.06     14.97 o 
   4   6   6       18.85       23.02      1.82 o 
   5   6   6       23.94       16.57      3.08 o 
   6   6   6        3.58        1.78      2.67 o 
   7   6   6       12.50        2.88      2.60 o 
   8   6   6        8.93        1.85      2.74 o 
   9   6   6       22.06       33.62      6.30 o 
  10   6   6       30.33       44.71      5.48 o 
  11   6   6        0.59       -2.12      4.66 o 
 -11   7   6        3.08       -1.37      7.12 o 
 -10   7   6       16.29       19.79      4.66 o 
  -9   7   6        9.00        9.11      4.11 o 
  -8   7   6       33.12       29.44      3.36 o 
  -7   7   6       39.35       39.79      3.49 o 
  -6   7   6       41.68       46.63      3.42 o 
  -5   7   6       94.76       92.95      4.38 o 
  -4   7   6      201.62      200.50      5.20 o 
  -3   7   6       85.30       70.77      8.87 o 
  -2   7   6      101.94       92.55      8.12 o 
  -1   7   6      116.23      120.69      4.04 o 
   0   7   6        6.24        5.91      2.02 o 
   1   7   6      150.02      165.54      6.95 o 
   2   7   6        7.80        7.72      3.29 o 
   3   7   6       25.11       19.53      1.89 o 
   4   7   6      176.74      177.16      4.70 o 
   5   7   6      199.50      214.22      6.37 o 
   6   7   6        0.11       -1.92      3.01 o 
   7   7   6       57.91       38.01      3.29 o 
   8   7   6       39.11       28.28      4.38 o 
   9   7   6       44.76       61.63      6.37 o 
  10   7   6       15.84       25.47      5.14 o 
  11   7   6        0.59        0.55      4.18 o 
 -11   8   6       54.92       58.82      6.09 o 
 -10   8   6        0.03       -1.51      4.31 o 
  -9   8   6        0.23       -4.31      5.00 o 
  -8   8   6       28.40       23.35      4.31 o 
  -7   8   6        6.34        1.71      2.74 o 
  -6   8   6       35.05       32.94      3.29 o 
  -5   8   6       90.91       97.95      4.59 o 
  -4   8   6      151.84      170.12      4.04 o 
  -3   8   6      127.43      125.25      3.34 o 
  -2   8   6      245.84      276.44      9.26 o 
  -1   8   6       83.07       77.96      2.69 o 
   0   8   6      113.75      125.71      3.63 o 
   1   8   6       30.69       30.93      1.96 o 
   2   8   6      252.39      259.52      5.77 o 
   3   8   6       42.99       42.92      2.23 o 
   4   8   6      593.08      631.55     17.03 o 
   5   8   6      206.87      211.21      6.72 o 
   6   8   6       57.99       52.73      3.70 o 
   8   8   6       42.56       48.55      5.41 o 
   9   8   6        1.05        7.60      4.45 o 
  10   8   6        4.97        7.26      4.59 o 
 -10   9   6        4.59        8.70      5.20 o 
  -9   9   6        8.01        4.38      3.90 o 
  -8   9   6        1.73        3.97      4.11 o 
  -7   9   6       18.87       20.54      2.81 o 
  -6   9   6        3.19        6.09      2.46 o 
  -5   9   6       16.80        8.01      2.94 o 
  -4   9   6        0.18       -1.11      1.69 o 
  -3   9   6       31.80       27.46      4.07 o 
  -2   9   6       88.36       82.56      4.45 o 
  -1   9   6      307.56      291.98      9.49 o 
   0   9   6        0.62       -1.66      1.66 o 
   1   9   6       65.41       63.59      2.88 o 
   2   9   6      182.03      184.60      4.75 o 
   3   9   6       15.48       16.61      2.15 o 
   4   9   6      109.31      109.47      3.07 o 
   5   9   6        0.50        5.41      2.46 o 
   6   9   6        3.08        0.14      2.33 o 
   7   9   6       16.08        8.90      4.18 o 
   8   9   6       28.00       24.72      4.79 o 
   9   9   6       88.67      104.86      6.71 o 
  10   9   6        0.01        0.82      4.79 o 
 -10  10   6        2.33        4.18      5.07 o 
  -9  10   6        0.75        1.99      4.52 o 
  -8  10   6        6.83        7.81      4.11 o 
  -7  10   6        2.93        7.74      3.90 o 
  -6  10   6        5.96        6.50      2.46 o 
  -5  10   6        7.66       11.16      2.67 o 
  -4  10   6       35.73       36.51      4.96 o 
  -3  10   6       18.67       18.70      2.60 o 
  -2  10   6      427.36      430.95      9.12 o 
  -1  10   6       12.90       15.82      2.67 o 
   0  10   6        3.45        3.48      3.22 o 
   1  10   6       24.98       25.94      2.08 o 
   2  10   6      130.45      127.07      3.36 o 
   3  10   6       70.50       71.98      2.58 o 
   4  10   6       44.69       38.47      2.23 o 
   5  10   6       90.92       82.19      3.90 o 
   6  10   6        0.38        1.44      3.90 o 
   7  10   6        4.75       -2.26      3.77 o 
   8  10   6       18.36       19.38      4.72 o 
   9  10   6       29.02       30.47      5.68 o 
  -9  11   6        0.75       -3.15      5.20 o 
  -8  11   6        0.47        3.56      3.90 o 
  -7  11   6       13.01       19.10      4.66 o 
  -6  11   6       44.90       53.34      5.96 o 
  -5  11   6       71.66       68.21      5.82 o 
  -4  11   6        1.34        2.06      2.70 o 
  -3  11   6      135.88      123.20      9.56 o 
  -2  11   6        0.08        1.32      1.67 o 
  -1  11   6        0.59        1.46      1.62 o 
   0  11   6       27.74       24.81      2.21 o 
   1  11   6        1.85        0.31      1.62 o 
   2  11   6       32.58       27.09      3.70 o 
   3  11   6        6.63        3.22      1.69 o 
   4  11   6       46.64       49.17      5.96 o 
   5  11   6        2.20       -1.03      3.49 o 
   6  11   6        5.70        5.89      3.90 o 
   7  11   6       13.39       10.00      4.45 o 
   8  11   6        2.85        1.03      5.07 o 
  -8  12   6        0.14        0.07      4.72 o 
  -7  12   6        6.54       -0.68      4.18 o 
  -6  12   6       22.10       24.24      4.59 o 
  -5  12   6        4.39        5.55      4.11 o 
  -4  12   6       16.95       23.81      3.77 o 
  -3  12   6        1.11        1.65      2.49 o 
  -2  12   6       42.21       38.53      3.05 o 
  -1  12   6        9.53        6.54      1.71 o 
   0  12   6       41.72       45.54      5.24 o 
   1  12   6       43.17       39.66      2.18 o 
   2  12   6       15.66       13.44      2.81 o 
   3  12   6        1.81        1.91      4.59 o 
   4  12   6        5.28        6.25      5.34 o 
   5  12   6        0.53        2.26      4.04 o 
   6  12   6        0.34        4.18      3.97 o 
   7  12   6        2.68       -2.26      3.70 o 
  -7  13   6        3.16       -3.15      4.52 o 
  -6  13   6        2.47       -0.07      4.72 o 
  -5  13   6        2.29        3.08      4.31 o 
  -4  13   6        1.32        1.61      3.05 o 
  -3  13   6        0.84       -0.03      2.80 o 
  -2  13   6        1.71       -1.02      3.22 o 
  -1  13   6        1.28        0.98      2.75 o 
   0  13   6       54.13       56.54      3.73 o 
   1  13   6        7.35        2.72      3.18 o 
   2  13   6        8.10       10.25      2.86 o 
   3  13   6        0.72        0.05      2.60 o 
   4  13   6        0.72       -3.09      3.09 o 
   5  13   6       17.62       12.80      5.00 o 
   6  13   6        1.25        2.40      4.93 o 
  -5  14   6        2.83        3.63      5.20 o 
  -4  14   6        0.21       -3.46      4.66 o 
  -3  14   6        3.19        5.32      3.05 o 
  -2  14   6        7.13        9.47      7.50 o 
  -1  14   6        0.15       -0.22      2.66 o 
   0  14   6        2.89       -0.50      3.02 o 
   1  14   6       12.38        6.16      2.84 o 
   2  14   6        4.54        7.90      3.11 o 
   3  14   6        2.77        1.86      3.26 o 
   4  14   6        4.87        8.60      3.39 o 
   5  14   6        3.05        1.16      4.86 o 
  -3  15   6       16.24       19.65      3.49 o 
  -2  15   6        0.32        1.70      3.29 o 
  -1  15   6        3.53        3.46      3.14 o 
   0  15   6        1.96        7.86      3.50 o 
   1  15   6        5.40       13.99      3.12 o 
   2  15   6        5.29       10.09      3.59 o 
 -12   1   7        9.70        4.18      2.83 o 
 -11   1   7       24.52       20.21      3.40 o 
 -10   1   7       19.25       16.24     10.68 o 
  -9   1   7        8.76       10.60      3.22 o 
  -8   1   7       22.17       20.78      2.23 o 
  -7   1   7       18.66       20.58      2.25 o 
  -6   1   7      111.48      119.55      3.22 o 
  -5   1   7       55.52       48.27      2.40 o 
  -4   1   7      162.84      169.16      4.43 o 
  -3   1   7      348.97      356.51     11.69 o 
  -2   1   7       16.66       12.04      2.40 o 
  -1   1   7        0.00       -0.25      0.83 o 
   0   1   7        4.00        4.28      0.93 o 
   1   1   7      173.95      186.50      3.47 o 
   2   1   7      222.09      235.71      4.61 o 
   3   1   7       21.53       24.66      1.21 o 
   4   1   7      719.66      723.97     10.52 o 
   5   1   7       19.19       14.08      1.89 o 
   6   1   7      254.85      262.36      5.62 o 
   7   1   7      191.91      171.76      3.71 o 
   8   1   7        2.47        3.01      1.74 o 
   9   1   7        3.57        5.82      1.67 o 
  10   1   7       29.46       28.97      3.73 o 
  11   1   7        7.71        6.70      3.55 o 
  12   1   7       41.34       45.94      4.54 o 
 -12   2   7       25.06       18.90      4.52 o 
 -11   2   7        0.52        0.75      3.97 o 
 -10   2   7        9.55        5.82      4.45 o 
  -9   2   7       21.06       20.88      3.01 o 
  -8   2   7       94.26       95.76      4.45 o 
  -7   2   7      230.34      232.77      7.88 o 
  -6   2   7       21.16       25.61      2.94 o 
  -5   2   7        0.52        1.30      2.33 o 
  -4   2   7      117.80      124.83      4.18 o 
  -3   2   7      397.57      370.07     11.83 o 
  -2   2   7        2.23       -0.60      1.33 o 
  -1   2   7       10.01        7.78      1.61 o 
   0   2   7       75.60       77.31      2.50 o 
   1   2   7      607.50      613.45     19.93 o 
   2   2   7      998.80     1023.03     18.43 o 
   3   2   7      305.68      332.98     15.91 o 
   4   2   7      193.82      193.79      5.27 o 
   5   2   7      897.70      901.51     21.53 o 
   6   2   7       55.17       59.51      3.63 o 
   7   2   7      146.32      130.93      4.66 o 
   8   2   7        7.32       10.82      2.81 o 
   9   2   7        2.79       -3.70      3.70 o 
  10   2   7       23.71       24.31      5.48 o 
  11   2   7       28.51       28.76      5.14 o 
 -12   3   7       15.42        6.44      4.45 o 
 -11   3   7        5.12       10.00      4.31 o 
 -10   3   7        2.17        0.34      3.97 o 
  -9   3   7        3.89        2.46      2.60 o 
  -7   3   7       50.35       50.47      3.84 o 
  -6   3   7        4.20        4.25      2.46 o 
  -5   3   7        5.70        4.59      2.46 o 
  -4   3   7        6.13        3.29      2.53 o 
  -3   3   7      131.24      135.69      3.42 o 
  -2   3   7      127.39      106.63      6.89 o 
  -1   3   7        1.23       -1.21      1.21 o 
   0   3   7       34.73       36.62      1.86 o 
   1   3   7      165.63      170.87     12.10 o 
   2   3   7      576.11      644.54     16.18 o 
   3   3   7       31.29       23.95      2.19 o 
   4   3   7        0.61        0.58      1.88 o 
   5   3   7      285.58      287.97      9.12 o 
   6   3   7      689.83      675.07     16.97 o 
   7   3   7       20.09        5.75      3.01 o 
   8   3   7      356.92      363.75     10.97 o 
   9   3   7        0.79       -1.10      3.35 o 
  10   3   7       55.13       55.67      5.48 o 
  11   3   7       17.26       20.61      5.00 o 
 -12   4   7       16.69        9.38      4.79 o 
 -11   4   7       19.32       22.87      4.72 o 
 -10   4   7        2.29       -0.21      4.24 o 
  -9   4   7       45.93       48.55      3.56 o 
  -8   4   7       18.47       15.75      3.15 o 
  -7   4   7      454.45      516.75     14.48 o 
  -6   4   7       59.87       57.60      3.56 o 
  -5   4   7       14.41       13.28      2.88 o 
  -4   4   7       38.40       44.31      3.15 o 
  -3   4   7       46.70       55.98      3.73 o 
  -2   4   7       50.46       53.24      2.88 o 
  -1   4   7      149.12      151.40      4.42 o 
   0   4   7       37.32       35.32      2.53 o 
   1   4   7      183.65      193.60      5.04 o 
   2   4   7      188.49      176.40      4.70 o 
   3   4   7      342.71      376.81     11.05 o 
   4   4   7        6.96        4.18      2.33 o 
   5   4   7        0.02       -0.14      2.19 o 
   6   4   7      670.40      663.76     15.73 o 
   7   4   7        0.19       -1.03      2.40 o 
   8   4   7       38.40       36.29      3.29 o 
   9   4   7        3.51        1.51      5.89 o 
  10   4   7        1.19        4.18      3.63 o 
  11   4   7        7.52        5.27      4.52 o 
 -12   5   7       11.31        6.85      5.27 o 
 -11   5   7        0.13        7.60      5.41 o 
 -10   5   7       28.70       34.58      4.93 o 
  -9   5   7       42.77       37.73      4.86 o 
  -8   5   7        3.89        1.23      2.53 o 
  -7   5   7       13.59       18.21      3.01 o 
  -6   5   7       46.74       55.74      3.56 o 
  -5   5   7        2.70        1.92      2.53 o 
  -4   5   7       14.37       12.19      2.67 o 
  -3   5   7       32.78       30.29      5.38 o 
  -2   5   7        0.01       -1.47      1.47 o 
  -1   5   7       26.11       21.61      4.21 o 
   0   5   7        1.31        1.28      1.44 o 
   1   5   7        5.30        3.57      1.51 o 
   2   5   7       53.73       46.27      2.30 o 
   3   5   7      351.95      353.46     10.79 o 
   4   5   7      345.03      347.89     11.32 o 
   5   5   7       36.52       38.35      3.49 o 
   6   5   7      492.57      501.45     13.52 o 
   7   5   7        6.15        1.30      2.53 o 
   8   5   7        2.03        3.08      2.53 o 
   9   5   7        1.95        8.01      3.77 o 
  10   5   7        6.45        3.01      4.11 o 
  11   5   7        0.32       -4.18      4.18 o 
 -11   6   7        6.13       -4.11      7.05 o 
 -10   6   7       36.41       30.47      5.48 o 
  -9   6   7        4.04       -1.85      4.45 o 
  -8   6   7      127.82      132.42      4.73 o 
  -7   6   7        3.98       -1.78      2.67 o 
  -6   6   7      130.30      138.93      5.00 o 
  -5   6   7       32.82       26.91      3.15 o 
  -4   6   7        0.86        1.39      1.69 o 
  -3   6   7      308.63      345.04     15.02 o 
  -2   6   7       16.45       13.89      3.56 o 
  -1   6   7        3.45        2.28      1.43 o 
   0   6   7       27.31       30.65      4.62 o 
   1   6   7        2.51        1.09      2.60 o 
   2   6   7        2.14        2.43      1.54 o 
   3   6   7        2.99        5.59      1.90 o 
   4   6   7        1.24        2.16      1.69 o 
   5   6   7        5.96       -1.03      2.53 o 
   6   6   7      117.06      115.43      4.66 o 
   7   6   7      179.90      171.16      7.54 o 
   8   6   7        3.29        6.78      3.97 o 
   9   6   7        1.09        4.93      4.24 o 
  10   6   7        4.54        2.05      4.45 o 
 -11   7   7       48.43       56.29      6.23 o 
 -10   7   7        5.14       -0.55      4.18 o 
  -9   7   7        0.18       -3.63      3.63 o 
  -8   7   7        0.05        3.35      3.97 o 
  -7   7   7        0.92       -2.40      2.40 o 
  -5   7   7        2.46        1.23      2.67 o 
  -4   7   7      127.72      123.17      3.70 o 
  -3   7   7        0.01       -2.19      2.19 o 
  -2   7   7       22.02       15.79      8.32 o 
  -1   7   7       56.54       51.51      2.54 o 
   0   7   7       18.82       15.69      1.86 o 
   1   7   7       95.56       89.54      2.76 o 
   2   7   7      516.83      521.72     11.69 o 
   3   7   7      193.58      181.28      5.93 o 
   4   7   7        0.52        1.42      2.46 o 
   5   7   7       29.98       29.31      3.22 o 
   6   7   7        0.76       -0.34      2.40 o 
   7   7   7        0.42       -0.07      2.19 o 
   8   7   7        1.38        1.30      3.77 o 
   9   7   7       27.24       31.29      5.14 o 
  10   7   7        4.72        2.88      5.96 o 
 -10   8   7        1.97        3.77      4.45 o 
  -9   8   7        0.10        3.15      3.90 o 
  -8   8   7        1.22        0.21      3.83 o 
  -7   8   7        0.53       -2.26      2.26 o 
  -6   8   7        0.17        3.42      2.40 o 
  -4   8   7        7.99        8.59      1.95 o 
  -3   8   7        1.24        0.56      1.87 o 
  -2   8   7      271.90      265.51      8.47 o 
  -1   8   7       78.29       81.88      2.78 o 
   0   8   7       16.97       13.26      1.95 o 
   1   8   7        1.18        1.74      1.57 o 
   2   8   7       20.32       25.15      2.16 o 
   3   8   7       83.28       76.45      2.72 o 
   4   8   7      103.50      112.05      3.06 o 
   5   8   7       23.16       21.91      3.08 o 
   6   8   7        8.84        6.44      2.88 o 
   7   8   7       56.59       31.78      5.00 o 
   8   8   7        5.81        7.33      4.59 o 
   9   8   7       27.38       32.05      5.27 o 
  10   8   7       50.68       60.67      7.12 o 
 -10   9   7        0.53        4.52      4.66 o 
  -9   9   7        1.16        0.68      4.31 o 
  -8   9   7        6.40        7.33      4.72 o 
  -7   9   7        7.69       10.89      4.31 o 
  -6   9   7       23.36       29.79      2.94 o 
  -5   9   7        3.20        3.01      2.67 o 
  -4   9   7        0.46        0.75      1.69 o 
  -3   9   7       75.87       70.41      7.09 o 
  -2   9   7       24.82       10.07      7.67 o 
  -1   9   7      140.05      135.80      3.46 o 
   0   9   7      443.26      450.43      9.87 o 
   1   9   7       35.62       33.03      2.40 o 
   2   9   7      533.47      511.97      9.97 o 
   3   9   7       31.33       26.31      3.73 o 
   4   9   7        0.02       -0.14      1.65 o 
   5   9   7        1.69        0.27      2.26 o 
   6   9   7       33.21       32.12      4.59 o 
   7   9   7        5.16        2.88      4.18 o 
   8   9   7        9.87        9.59      4.38 o 
   9   9   7       20.33       31.70      5.34 o 
  -9  10   7        5.06        9.45      5.27 o 
  -8  10   7        1.38        3.49      5.96 o 
  -7  10   7        6.08        1.23      4.38 o 
  -6  10   7        6.88        2.12      3.56 o 
  -5  10   7       16.40       15.27      2.67 o 
  -4  10   7       14.32       16.59      3.18 o 
  -3  10   7       13.81       10.90      1.88 o 
  -2  10   7      288.98      298.07      8.91 o 
  -1  10   7      441.45      473.12     10.50 o 
   0  10   7        2.80        5.12      1.76 o 
   1  10   7       12.19        5.11      1.73 o 
   2  10   7       25.67       24.75      2.08 o 
   3  10   7       45.27       43.27      2.23 o 
   4  10   7       12.08       10.77      3.90 o 
   5  10   7        5.98        6.30      3.77 o 
   6  10   7       22.18       17.73      4.72 o 
   7  10   7       12.78        3.08      4.18 o 
   8  10   7        0.79        1.92      4.52 o 
  -8  11   7       98.76      107.46      7.33 o 
  -7  11   7        2.18       -4.24      5.89 o 
  -6  11   7       27.71       22.12      4.86 o 
  -5  11   7        1.98        0.41      3.97 o 
  -4  11   7        1.87        1.99      5.20 o 
  -3  11   7       22.67       21.59      2.25 o 
  -2  11   7        1.06       -0.35      1.74 o 
  -1  11   7        0.80        1.42      2.74 o 
   0  11   7        3.45        2.55      1.85 o 
   1  11   7       57.53       66.42      2.69 o 
   2  11   7       12.64       11.65      1.72 o 
   3  11   7        1.24        4.32      2.51 o 
   4  11   7       16.84       15.01      2.98 o 
   5  11   7        0.66        3.01      3.42 o 
   6  11   7        0.08        9.52      4.18 o 
   7  11   7        8.88        6.37      4.38 o 
   8  11   7        0.96        2.88      4.52 o 
  -7  12   7       44.71       55.54      6.37 o 
  -6  12   7        3.32        3.97      4.59 o 
  -5  12   7       10.89       10.68      4.25 o 
  -4  12   7        4.55        2.40      2.40 o 
  -3  12   7        4.61        6.27      3.56 o 
  -2  12   7        0.00       -1.72      2.60 o 
  -1  12   7        6.18        3.76      2.74 o 
   0  12   7       42.31       43.86      3.73 o 
   1  12   7        1.57        1.44      3.02 o 
   2  12   7        1.06        2.39      2.42 o 
   3  12   7       48.78       62.35      4.07 o 
   4  12   7        2.35        2.70      3.94 o 
   5  12   7        0.00       -1.16      6.37 o 
   6  12   7        1.13       -0.34      6.30 o 
   7  12   7        0.44        5.27      4.79 o 
  -6  13   7        8.76        6.50      4.86 o 
  -5  13   7        2.45        8.08      6.71 o 
  -4  13   7        4.44        1.60      2.71 o 
  -3  13   7       19.07       10.17      6.09 o 
  -2  13   7        1.16        1.23      3.11 o 
  -1  13   7        1.93        0.46      2.79 o 
   0  13   7        0.06        1.14      2.93 o 
   1  13   7       14.27       16.58      2.97 o 
   2  13   7        5.71       11.17      3.88 o 
   3  13   7       25.60       31.65      3.75 o 
   4  13   7        6.09        9.83      2.94 o 
   5  13   7        9.21        6.44      6.78 o 
  -4  14   7        3.84        5.25      3.22 o 
  -3  14   7        0.59       -3.09      3.09 o 
  -2  14   7        1.05        6.39      3.34 o 
  -1  14   7        6.41       10.69      4.52 o 
   0  14   7        1.90        5.67      2.54 o 
   1  14   7        0.45        5.58      3.02 o 
   2  14   7       24.67       38.79      3.75 o 
   3  14   7        1.27        4.27      3.41 o 
 -12   0   8        0.92       -2.88      4.79 o 
 -11   0   8       16.90       10.07      4.59 o 
 -10   0   8       59.67       69.92      6.37 o 
  -9   0   8      102.54      117.47      4.59 o 
  -8   0   8      126.74      135.23      4.86 o 
  -7   0   8      158.56      157.79      5.76 o 
  -6   0   8     1265.99     1213.47     21.84 o 
  -5   0   8       15.35       11.64      2.88 o 
  -4   0   8       49.11       38.83      3.22 o 
  -3   0   8        4.67        5.24      2.26 o 
  -2   0   8       80.76       79.67      4.25 o 
  -1   0   8        0.13        3.25      1.47 o 
   0   0   8      140.33      141.44      4.04 o 
   1   0   8      110.91      105.68      2.71 o 
   2   0   8      365.56      366.85      9.01 o 
   3   0   8      153.05      155.81      8.09 o 
   4   0   8      474.68      476.99     12.08 o 
   5   0   8       53.57       53.69      3.42 o 
   6   0   8      644.95      595.62     15.59 o 
   7   0   8      213.38      203.87      5.96 o 
   8   0   8        5.15        1.23      2.46 o 
   9   0   8        7.46        6.64      4.11 o 
  10   0   8       17.47       41.15      6.03 o 
  11   0   8        0.24        5.07      5.14 o 
 -12   1   8        0.01        0.97      2.73 o 
 -11   1   8        1.33        5.68      5.75 o 
 -10   1   8        0.72        1.84      2.73 o 
  -9   1   8        5.37        7.90      1.86 o 
  -8   1   8        0.96        2.83      1.83 o 
  -7   1   8      341.74      376.06     13.58 o 
  -6   1   8      552.36      549.01     10.77 o 
  -5   1   8      440.83      450.62     12.11 o 
  -4   1   8      327.93      339.24      8.68 o 
  -3   1   8       91.77       96.67      4.53 o 
  -2   1   8        0.20        0.13      0.91 o 
  -1   1   8       18.77       22.39      2.20 o 
   0   1   8        0.18        0.57      1.50 o 
   1   1   8      529.98      500.47      9.11 o 
   2   1   8       30.67       29.80      1.28 o 
   3   1   8        1.07        1.68      1.13 o 
   4   1   8       30.29       32.51      1.44 o 
   5   1   8       92.82       90.88      3.73 o 
   6   1   8       54.91       53.37      2.59 o 
   7   1   8      253.72      244.75      4.63 o 
   8   1   8        1.36        2.50      1.69 o 
   9   1   8       32.50       41.60      3.65 o 
  10   1   8       29.62       41.21      3.94 o 
  11   1   8        4.90       12.63      8.01 o 
 -12   2   8        1.78       -3.77      3.83 o 
 -11   2   8        8.15        6.78      4.66 o 
 -10   2   8        6.74        2.94      4.38 o 
  -9   2   8        3.27        3.90      2.46 o 
  -8   2   8       10.69       10.34      2.88 o 
  -7   2   8       15.75        7.12      3.08 o 
  -6   2   8      134.71      124.41      4.52 o 
  -5   2   8      241.75      267.82      9.46 o 
  -4   2   8       61.37       59.72      3.42 o 
  -3   2   8       28.39       24.74      2.29 o 
  -2   2   8      207.47      245.02      9.39 o 
  -1   2   8       41.79       37.33      1.94 o 
   0   2   8       34.18       55.66     12.98 o 
   1   2   8       26.02       27.85      1.74 o 
   2   2   8        1.57        1.23      1.40 o 
   3   2   8       40.54       45.84      2.18 o 
   4   2   8        1.87        2.53      1.57 o 
   5   2   8        0.93        0.00      2.94 o 
   6   2   8      144.81      147.37      4.93 o 
   7   2   8        0.28       -2.60      2.60 o 
   8   2   8       31.87       41.63      3.22 o 
   9   2   8       70.70       71.09      5.68 o 
  10   2   8        1.78       -1.99      4.24 o 
  11   2   8      101.73      131.57      7.53 o 
 -12   3   8        8.11        0.75      4.59 o 
 -11   3   8        3.71        4.45      4.31 o 
 -10   3   8        0.25       -4.04      4.04 o 
  -9   3   8       20.94       13.15      4.18 o 
  -8   3   8       25.10       19.04      3.08 o 
  -7   3   8       25.73       26.98      3.42 o 
  -6   3   8        0.64       -1.23      2.33 o 
  -5   3   8       78.01       65.41      4.25 o 
  -4   3   8       47.32       44.45      3.42 o 
  -3   3   8       15.02        5.67      7.91 o 
  -2   3   8      195.04      188.64      4.03 o 
  -1   3   8        0.12        1.17      1.30 o 
   0   3   8       96.17      100.76      2.64 o 
   1   3   8       94.79       98.27      2.66 o 
   2   3   8       20.54       25.93      7.19 o 
   3   3   8       65.58       62.48      2.37 o 
   4   3   8        0.78        2.01      1.81 o 
   5   3   8      224.45      210.34      7.13 o 
   6   3   8       76.26       64.93      4.59 o 
   7   3   8        0.01       -2.46      2.46 o 
   8   3   8        0.01       -2.33      2.33 o 
   9   3   8       14.41       10.75      4.45 o 
  10   3   8        1.55       -2.88      4.38 o 
  11   3   8       28.56       33.69      5.48 o 
 -11   4   8        0.53       -3.29      4.11 o 
 -10   4   8       12.38       10.61      4.31 o 
  -9   4   8        5.11        1.57      5.14 o 
  -8   4   8        4.31        3.83      2.46 o 
  -7   4   8        8.98        2.12      2.74 o 
  -6   4   8       60.42       53.56      3.49 o 
  -5   4   8        9.47       10.13      2.88 o 
  -4   4   8        5.26        5.75      2.46 o 
  -3   4   8        1.32        3.37      1.47 o 
  -2   4   8      197.99      207.29      5.18 o 
  -1   4   8       50.86       54.48      2.57 o 
   0   4   8        3.39        3.31      1.40 o 
   1   4   8       23.15       21.70      2.05 o 
   2   4   8      173.19      176.89      4.65 o 
   3   4   8      183.38      180.26      4.80 o 
   4   4   8       74.07       66.19      2.57 o 
   5   4   8       28.87       21.09      3.01 o 
   6   4   8      142.51      130.17      4.59 o 
   7   4   8       77.89       74.79      3.77 o 
   8   4   8       10.99       10.07      3.90 o 
   9   4   8        0.58        4.93      3.83 o 
  10   4   8        0.43        1.51      3.90 o 
 -11   5   8        6.01        8.35      5.07 o 
 -10   5   8        8.07        7.53      3.97 o 
  -9   5   8       13.74       17.12      5.34 o 
  -8   5   8        0.06       -2.94      3.08 o 
  -7   5   8        9.58        6.23      2.74 o 
  -6   5   8       63.09       65.20      3.77 o 
  -5   5   8        0.96       -2.60      2.60 o 
  -4   5   8       19.02       13.56      2.81 o 
  -3   5   8        1.18       -2.08      3.59 o 
  -2   5   8        5.26       -0.05      1.75 o 
  -1   5   8       31.78       26.37      3.01 o 
   0   5   8       10.27       11.35      1.73 o 
   1   5   8        0.20       -1.41      1.41 o 
   2   5   8       39.93       34.39      4.18 o 
   3   5   8       44.64       46.01      4.83 o 
   4   5   8        0.01        4.17      1.61 o 
   5   5   8       44.65       45.74      3.56 o 
   6   5   8      144.53      158.05      5.41 o 
   7   5   8        0.00       -1.71      2.33 o 
   8   5   8      103.06      100.34      6.64 o 
   9   5   8       24.37       24.65      5.61 o 
  10   5   8        5.40       11.71      4.79 o 
 -11   6   8        1.17       -5.68      5.68 o 
 -10   6   8        0.13        7.81      5.68 o 
  -9   6   8        3.34       -4.11      4.11 o 
  -8   6   8       50.98       50.26      5.27 o 
  -7   6   8      123.33       92.68      4.80 o 
  -6   6   8       83.89       83.35      4.11 o 
  -5   6   8        2.88        5.27      2.74 o 
  -4   6   8       14.56       16.73      1.93 o 
  -3   6   8        3.82        1.24      2.64 o 
  -2   6   8        0.17        0.61      1.50 o 
  -1   6   8       38.58       40.78      3.25 o 
   0   6   8        4.43        2.34      1.60 o 
   1   6   8      252.16      249.12      6.46 o 
   2   6   8       83.20       80.36      5.69 o 
   3   6   8       70.96       81.90      2.73 o 
   4   6   8      149.30      140.79      3.60 o 
   5   6   8        0.01        0.34      2.40 o 
   6   6   8       29.72       26.09      3.29 o 
   7   6   8        1.31       -0.68      3.29 o 
   8   6   8       13.64       11.98      4.38 o 
   9   6   8        0.14        0.07      5.89 o 
  10   6   8        8.42        7.87      5.61 o 
 -10   7   8        4.39        4.11      5.14 o 
  -9   7   8       12.47       16.84      4.59 o 
  -8   7   8       12.90        5.89      4.04 o 
  -7   7   8       21.95       17.19      2.88 o 
  -6   7   8        2.07        0.21      2.60 o 
  -5   7   8        3.74        5.07      2.46 o 
  -4   7   8        7.68        6.22      5.79 o 
  -3   7   8      191.26      194.05     11.34 o 
  -2   7   8        1.72        1.06      1.62 o 
  -1   7   8        0.01       -1.25      1.55 o 
   0   7   8        5.97        4.92      1.69 o 
   1   7   8        3.57        4.01      1.61 o 
   2   7   8       50.51       48.51      2.66 o 
   3   7   8       63.34       62.19      2.59 o 
   4   7   8       13.12        8.29      2.26 o 
   5   7   8       61.45       65.40      3.77 o 
   6   7   8      256.67      277.44      8.64 o 
   7   7   8       28.33       23.49      5.07 o 
   8   7   8        5.62        2.67      5.14 o 
   9   7   8        7.66       10.89      6.71 o 
 -10   8   8        1.40        3.08      4.38 o 
  -9   8   8        3.62        0.55      4.25 o 
  -8   8   8        0.00        3.97      3.90 o 
  -7   8   8       14.47        9.93      4.52 o 
  -6   8   8        1.50        1.99      2.33 o 
  -5   8   8       12.03        9.65      2.60 o 
  -4   8   8        8.72        6.70      1.75 o 
  -3   8   8        6.62        9.61      2.81 o 
  -2   8   8      751.34      764.56     11.87 o 
  -1   8   8        1.43        1.76      1.88 o 
   0   8   8       84.19       84.34      2.90 o 
   1   8   8        0.62       -1.60      1.60 o 
   2   8   8      416.94      403.71      8.83 o 
   3   8   8      119.34      116.10      5.82 o 
   4   8   8       90.03       85.49      2.71 o 
   5   8   8        4.43       -0.27      2.33 o 
   6   8   8        3.79       -3.97      5.55 o 
   7   8   8       13.89        4.11      5.48 o 
   8   8   8        3.75       13.15      4.59 o 
   9   8   8        3.94        8.22      4.79 o 
  -9   9   8        0.01        2.74      6.30 o 
  -8   9   8       19.28       25.13      5.07 o 
  -7   9   8        7.11        8.90      4.45 o 
  -6   9   8        0.22       -0.75      3.77 o 
  -5   9   8        7.48        8.15      2.53 o 
  -4   9   8       29.97       26.74      5.03 o 
  -3   9   8      117.61      109.44      9.59 o 
  -2   9   8       14.62       12.92      6.47 o 
  -1   9   8       13.87       13.11      3.22 o 
   0   9   8       62.61       64.22      2.59 o 
   1   9   8      161.67      171.71      6.10 o 
   2   9   8       27.25       25.99      2.16 o 
   3   9   8        1.51        0.51      1.64 o 
   4   9   8        3.65        5.10      3.15 o 
   5   9   8        0.89        3.77      3.56 o 
   6   9   8       40.30       31.84      5.20 o 
   7   9   8        0.10       -3.77      3.77 o 
   8   9   8       15.95       20.68      5.00 o 
  -8  10   8       14.29       11.30      5.48 o 
  -7  10   8        0.03       -2.53      4.45 o 
  -6  10   8        2.42        0.41      3.83 o 
  -5  10   8        1.74       -0.27      3.97 o 
  -4  10   8       75.34       71.88      3.85 o 
  -3  10   8      236.80      226.57      5.69 o 
  -2  10   8        0.13        0.85      1.59 o 
  -1  10   8       33.23       30.25      2.25 o 
   0  10   8        2.60        0.78      4.76 o 
   1  10   8       37.21       36.19      2.13 o 
   2  10   8       67.29       67.61      2.57 o 
   3  10   8       49.37       41.47      3.77 o 
   4  10   8       11.81       12.40      3.01 o 
   5  10   8        4.10        8.83      6.37 o 
   6  10   8        0.55       -3.83      3.83 o 
   7  10   8       15.29        1.16      4.45 o 
   8  10   8        4.30       10.48      4.79 o 
  -8  11   8       24.50       30.47      5.82 o 
  -7  11   8       30.99       43.62      6.78 o 
  -6  11   8        1.63        3.97      5.27 o 
  -5  11   8        0.30       -5.07      5.27 o 
  -4  11   8        5.28        7.49      2.97 o 
  -3  11   8        6.79        3.80      5.82 o 
  -2  11   8       16.24        7.07      2.88 o 
  -1  11   8        2.97       -1.20      3.05 o 
   0  11   8       15.67       15.18      2.61 o 
   1  11   8       15.97       17.43      3.08 o 
   2  11   8       19.22       21.45      3.21 o 
   3  11   8        3.99        3.25      2.41 o 
   4  11   8        7.51        9.62      2.83 o 
   5  11   8       15.60       17.94      5.20 o 
   6  11   8        0.04        0.68      4.04 o 
   7  11   8        9.24        2.94      4.52 o 
  -6  12   8       36.03       30.81      5.68 o 
  -5  12   8        6.41        7.12      5.14 o 
  -4  12   8       18.76       13.95      3.19 o 
  -3  12   8        7.02        0.29      2.56 o 
  -2  12   8       44.60       46.67      5.48 o 
  -1  12   8        0.28        0.20      2.68 o 
   0  12   8        9.36       10.71      2.97 o 
   1  12   8        0.03       -2.47      2.47 o 
   2  12   8       18.26       20.87      2.98 o 
   3  12   8        0.34       -3.70      3.70 o 
   4  12   8        0.64        2.76      3.12 o 
   5  12   8        0.44        1.03      4.24 o 
   6  12   8        0.46       10.61      6.30 o 
  -5  13   8       13.86       17.25      5.07 o 
  -4  13   8        0.06        3.83      3.90 o 
  -3  13   8       12.38       10.03      3.34 o 
  -2  13   8       32.15       34.22      3.65 o 
  -1  13   8       19.52       18.12      4.66 o 
   0  13   8        0.61        2.69      2.68 o 
   1  13   8        0.66        1.37      2.95 o 
   2  13   8        7.75        8.21      3.02 o 
   3  13   8        6.30       12.77      3.58 o 
   4  13   8        0.36        3.30      3.81 o 
  -2  14   8        0.01       -0.59      5.07 o 
  -1  14   8        1.98        5.48      3.49 o 
   0  14   8        3.87        4.94      2.93 o 
   1  14   8        1.79        2.12      2.97 o 
   2  14   8        2.85        5.86      4.63 o 
 -11   1   9        3.61        4.76      3.27 o 
 -10   1   9        0.11       -0.05      2.93 o 
  -9   1   9        9.82        9.74      2.95 o 
  -8   1   9        7.64        6.18      2.23 o 
  -7   1   9       34.70       29.57      4.14 o 
  -6   1   9       55.33       50.88      2.44 o 
  -5   1   9      210.81      185.65      4.58 o 
  -4   1   9      250.35      265.86      7.12 o 
  -3   1   9       51.03       48.85      1.64 o 
  -2   1   9        0.45        0.65      1.13 o 
  -1   1   9       35.17       33.45      2.27 o 
   0   1   9       45.26       47.57      1.89 o 
   1   1   9        2.75        3.02      1.54 o 
   2   1   9        2.02        4.92      1.18 o 
   3   1   9        5.64        5.08      1.14 o 
   4   1   9      713.71      714.89     10.64 o 
   5   1   9      127.67      128.15      3.34 o 
   6   1   9      150.58      141.03      3.39 o 
   7   1   9        7.38        0.53      1.86 o 
   8   1   9        4.95        5.06      2.64 o 
   9   1   9       18.74       19.24      3.53 o 
  10   1   9        0.15        1.90      3.09 o 
 -11   2   9        4.58       -1.57      4.45 o 
 -10   2   9        2.27        8.42      4.52 o 
  -9   2   9       38.57       32.05      5.07 o 
  -8   2   9       18.41       15.41      2.88 o 
  -7   2   9       35.27       22.32      3.42 o 
  -6   2   9       51.50       53.35      3.56 o 
  -5   2   9      253.73      277.82     12.41 o 
  -4   2   9       56.16       61.77      3.63 o 
  -3   2   9      169.53      167.19      5.41 o 
  -2   2   9        0.96        1.67      1.42 o 
  -1   2   9       21.52       19.89      2.91 o 
   0   2   9       19.01       18.40      3.01 o 
   1   2   9      335.88      334.52     12.41 o 
   2   2   9      388.69      404.36     10.95 o 
   3   2   9      141.76      141.52      3.53 o 
   4   2   9      200.38      207.23      6.06 o 
   5   2   9       78.98       78.63      3.97 o 
   6   2   9       22.45       31.29      3.08 o 
   7   2   9        3.39        6.09      2.46 o 
   8   2   9        0.70        8.08      3.83 o 
   9   2   9        4.79       -1.64      4.04 o 
  10   2   9        0.00       11.71      6.03 o 
 -11   3   9        0.08        3.63      5.07 o 
 -10   3   9        1.07        2.19      4.52 o 
  -9   3   9        3.79        2.12      3.97 o 
  -8   3   9        0.11        4.59      2.46 o 
  -7   3   9       16.32       12.32      3.08 o 
  -6   3   9       10.37       13.42      2.74 o 
  -5   3   9        5.91        1.37      2.60 o 
  -4   3   9       74.55       64.59      3.97 o 
  -3   3   9        0.25       -0.96      1.51 o 
  -2   3   9        0.57       -1.01      1.41 o 
  -1   3   9      248.03      259.91      6.06 o 
   0   3   9      938.42     1022.80     18.50 o 
   1   3   9        9.67       10.12      2.36 o 
   2   3   9        2.11        3.94      2.19 o 
   3   3   9      309.20      322.46     14.84 o 
   4   3   9       40.20       38.35      2.20 o 
   5   3   9       18.76       12.94      2.88 o 
   6   3   9      173.89      176.29      5.21 o 
   7   3   9       26.16       15.13      2.88 o 
   8   3   9        2.18        1.92      4.18 o 
   9   3   9       14.52        7.12      5.14 o 
  10   3   9       26.83       21.16      5.48 o 
 -11   4   9        0.19        4.45      4.45 o 
 -10   4   9        0.34        3.01      3.97 o 
  -9   4   9       24.47       24.17      5.27 o 
  -8   4   9       32.56       33.14      5.48 o 
  -7   4   9        6.17        4.38      2.81 o 
  -6   4   9        0.38       -1.51      2.26 o 
  -5   4   9        2.69        2.81      2.53 o 
  -4   4   9       23.59       24.31      2.94 o 
  -3   4   9       34.99       40.75      2.25 o 
  -2   4   9       31.58       37.40      2.20 o 
  -1   4   9      142.58      141.24      3.70 o 
   0   4   9       29.37       25.44      4.21 o 
   1   4   9      399.05      414.53     16.74 o 
   2   4   9      411.54      433.63     10.28 o 
   3   4   9       55.93       50.07      7.46 o 
   4   4   9       42.09       42.32      2.47 o 
   5   4   9       60.53       61.43      3.70 o 
   6   4   9        1.21        4.04      2.46 o 
   7   4   9        1.98        7.19      3.35 o 
   8   4   9        0.53       -0.89      4.18 o 
   9   4   9        0.20        8.97      4.59 o 
  10   4   9       11.92       17.94      7.39 o 
 -10   5   9        9.63       16.43      6.71 o 
  -9   5   9        0.03        4.79      5.07 o 
  -8   5   9        4.57       -1.10      5.48 o 
  -7   5   9        3.22        2.33      2.46 o 
  -6   5   9        0.54       -2.33      2.33 o 
  -5   5   9        1.12       -1.16      2.46 o 
  -4   5   9        2.77        4.45      2.46 o 
  -3   5   9        1.52       -1.62      1.62 o 
  -2   5   9       28.03       15.70      4.62 o 
  -1   5   9       12.95       10.46      2.64 o 
   0   5   9        0.88       -0.21      1.68 o 
   1   5   9      171.14      175.80      4.41 o 
   2   5   9      269.19      263.41     16.49 o 
   3   5   9        8.75        8.81      3.66 o 
   4   5   9       51.15       54.55      3.12 o 
   5   5   9        0.90       -1.16      2.46 o 
   6   5   9       67.18       63.21      3.63 o 
   7   5   9       30.43       15.20      4.72 o 
   8   5   9       19.83       19.99      6.98 o 
   9   5   9        3.79        1.10      4.52 o 
 -10   6   9        6.67        9.65      5.75 o 
  -9   6   9        1.86        7.26      5.00 o 
  -8   6   9       11.59       13.90      4.59 o 
  -7   6   9        1.08        0.96      3.49 o 
  -6   6   9        6.75        4.38      2.60 o 
  -5   6   9        2.09        0.21      2.46 o 
  -4   6   9        3.70        4.98      1.69 o 
  -3   6   9        1.34        2.16      1.56 o 
  -2   6   9        6.48        4.12      1.71 o 
  -1   6   9        5.62       10.55      1.74 o 
   0   6   9       13.54        7.80      1.71 o 
   1   6   9       77.24       81.13      2.73 o 
   2   6   9      102.63      103.64      3.04 o 
   3   6   9       66.69       69.94      2.64 o 
   4   6   9       41.17       53.43      2.47 o 
   5   6   9      180.51      182.39      7.81 o 
   6   6   9       16.57       15.00      4.11 o 
   7   6   9        0.57        0.34      3.35 o 
   8   6   9       28.25       26.70      4.93 o 
   9   6   9       15.57       18.69      7.12 o 
 -10   7   9        4.84       -1.99      5.55 o 
  -9   7   9       10.45       -0.41      6.71 o 
  -8   7   9        2.37        6.92      4.18 o 
  -7   7   9       10.89        9.04      4.59 o 
  -6   7   9        2.51       -2.88      3.83 o 
  -5   7   9        0.01        4.04      2.33 o 
  -4   7   9        8.14        3.83      2.12 o 
  -3   7   9        0.97        0.51      1.69 o 
  -2   7   9       51.64       44.59      4.21 o 
  -1   7   9        0.09        0.68      1.64 o 
   0   7   9       12.56        8.18      1.75 o 
   1   7   9        5.97        2.93      1.69 o 
   2   7   9       83.43       84.89      4.42 o 
   3   7   9       42.77       38.35      2.22 o 
   4   7   9       76.72       77.29      3.84 o 
   5   7   9        0.55        5.20      3.77 o 
   6   7   9        4.18        2.40      3.83 o 
   7   7   9       32.67       28.83      5.27 o 
   8   7   9        4.46        3.97      4.59 o 
   9   7   9        7.29       15.41      5.68 o 
  -9   8   9        4.03        7.87      7.26 o 
  -8   8   9        0.63       -3.70      3.70 o 
  -7   8   9        0.26       -4.04      4.04 o 
  -6   8   9        1.96       -0.14      3.63 o 
  -5   8   9        5.68       12.60      3.83 o 
  -4   8   9       51.88       50.44      3.83 o 
  -3   8   9       48.15       52.77      2.42 o 
  -2   8   9        6.50       10.17      1.74 o 
  -1   8   9        3.99        5.98      1.74 o 
   0   8   9        3.64        5.14      1.74 o 
   1   8   9       72.41       70.41      2.69 o 
   2   8   9      105.69      116.86      3.07 o 
   3   8   9        3.74        4.04      1.53 o 
   4   8   9        1.61        0.87      2.88 o 
   5   8   9        0.83       -1.92      3.49 o 
   6   8   9        7.68        9.31      4.59 o 
   7   8   9      104.28       82.40      7.12 o 
   8   8   9        1.83        5.96      5.14 o 
  -8   9   9       19.95       20.61      4.86 o 
  -7   9   9       35.46       42.73      5.68 o 
  -6   9   9       14.64       18.56      4.18 o 
  -5   9   9       12.48        6.71      4.18 o 
  -4   9   9        7.22        6.09      7.98 o 
  -3   9   9       68.19       64.76      4.31 o 
  -2   9   9      159.05      145.97      3.87 o 
  -1   9   9       23.25       15.29      1.96 o 
   0   9   9      101.40      104.02      2.93 o 
   1   9   9       13.18       10.93      2.05 o 
   2   9   9      327.77      342.15      9.39 o 
   3   9   9      112.09      111.19      4.31 o 
   4   9   9        8.38        6.26      3.90 o 
   5   9   9        2.33        2.88      3.90 o 
   6   9   9        2.39        4.79      4.04 o 
   7   9   9       42.80       46.36      5.82 o 
  -8  10   9        2.31       -2.40      5.00 o 
  -7  10   9       22.48       13.28      5.48 o 
  -6  10   9        0.10        0.82      3.70 o 
  -5  10   9        5.55       14.24      4.25 o 
  -4  10   9       39.23       43.22      5.03 o 
  -3  10   9        0.37        4.96      2.56 o 
  -2  10   9        2.44        0.08      2.96 o 
  -1  10   9       93.28       91.79      4.18 o 
   0  10   9        1.48        4.64      2.58 o 
   1  10   9      115.24      131.01      5.34 o 
   2  10   9        5.92        4.71      2.83 o 
   3  10   9       28.14       26.80      4.36 o 
   4  10   9        0.00        3.22      2.48 o 
   5  10   9        0.02        5.96      4.24 o 
   6  10   9       34.13       27.18      6.78 o 
   7  10   9        1.85        2.33      4.52 o 
  -7  11   9        1.34       11.50      4.52 o 
  -6  11   9        0.00        6.50      4.04 o 
  -5  11   9        3.06        5.55      4.45 o 
  -4  11   9       17.76       20.41      4.38 o 
  -3  11   9       14.78       19.32      3.00 o 
  -2  11   9        1.84        3.08      3.38 o 
  -1  11   9       14.63       14.66      3.52 o 
   0  11   9        2.33        1.65      6.13 o 
   1  11   9        0.81        0.16      2.64 o 
   2  11   9       26.41       27.11      3.31 o 
   3  11   9       22.12       16.77      4.07 o 
   4  11   9        0.23       -0.75      2.65 o 
   5  11   9        0.60        5.75      4.11 o 
   6  11   9        8.48        2.05      5.61 o 
  -5  12   9       10.03       11.02      5.61 o 
  -4  12   9        1.85        4.54      6.33 o 
  -3  12   9        2.29        2.03      2.74 o 
  -2  12   9       36.28       42.33      4.38 o 
  -1  12   9        3.35        6.03      2.90 o 
   0  12   9        0.17       -2.74      3.22 o 
   1  12   9        0.05        2.46      3.66 o 
   2  12   9        2.13       -3.19      3.19 o 
   3  12   9        2.16        2.87      5.10 o 
   4  12   9        0.01       -3.35      4.38 o 
  -3  13   9       14.13       13.51      4.96 o 
  -2  13   9       25.33       33.13      3.68 o 
  -1  13   9        6.11        3.98      7.53 o 
   0  13   9        0.82       -2.91      2.91 o 
   1  13   9       32.56       34.30      3.98 o 
   2  13   9        0.19       -3.11      3.11 o 
 -11   0  10        5.41       -3.29      4.52 o 
 -10   0  10        1.49        3.90      4.86 o 
  -9   0  10        7.66        5.68      4.31 o 
  -8   0  10      126.22      106.31      6.78 o 
  -7   0  10      107.88      120.28      4.52 o 
  -6   0  10      306.38      313.02      9.87 o 
  -5   0  10        4.04        6.09      2.53 o 
  -4   0  10       79.10       94.04      4.18 o 
  -3   0  10       23.72       23.71      2.01 o 
  -2   0  10        0.96        2.45      1.57 o 
  -1   0  10       77.31       76.41      2.59 o 
   0   0  10       75.79       82.47      3.25 o 
   1   0  10       47.40       40.88      2.18 o 
   2   0  10        2.47       -1.20      1.56 o 
   3   0  10       11.40       10.89      1.88 o 
   4   0  10       61.31       55.43      3.66 o 
   5   0  10      219.98      215.80      8.98 o 
   6   0  10      174.04      167.59      4.86 o 
   7   0  10        1.13        5.96      3.70 o 
   8   0  10      175.30      184.36      8.56 o 
   9   0  10       32.52       46.08      5.68 o 
 -11   1  10        0.43       -4.95      7.26 o 
 -10   1  10        0.41        1.81      3.09 o 
  -9   1  10      103.73      124.25      4.92 o 
  -8   1  10      245.17      267.34      6.32 o 
  -7   1  10       10.99       11.69      2.40 o 
  -6   1  10       81.74       79.78      2.71 o 
  -5   1  10       47.16       36.33      2.40 o 
  -4   1  10       22.20       18.82      5.10 o 
  -3   1  10       13.59        6.74      1.48 o 
  -2   1  10        2.41        1.91      1.06 o 
  -1   1  10       89.85       86.54      3.32 o 
   0   1  10      182.55      189.22      3.29 o 
   1   1  10       62.50       64.60      1.75 o 
   2   1  10      159.01      177.16      3.99 o 
   3   1  10       14.43       12.95      2.05 o 
   4   1  10       50.31       51.04      2.13 o 
   5   1  10      642.97      664.66     17.37 o 
   6   1  10       17.12       10.41      2.23 o 
   7   1  10        8.46        6.78      4.35 o 
   8   1  10       16.45       19.09      3.59 o 
   9   1  10        0.81        0.10      3.51 o 
 -10   2  10        0.01       10.54      4.18 o 
  -9   2  10        0.77        8.42      5.14 o 
  -8   2  10       12.69       23.83      4.45 o 
  -7   2  10       20.47        7.40      2.88 o 
  -6   2  10       34.74       29.45      3.01 o 
  -5   2  10       35.35       33.76      3.29 o 
  -4   2  10        2.26        0.62      2.53 o 
  -3   2  10        0.85       -0.27      1.60 o 
  -2   2  10       22.34       17.61      1.96 o 
  -1   2  10       17.15       14.87      1.77 o 
   0   2  10       25.99       27.83      5.96 o 
   1   2  10       17.01       16.79      1.94 o 
   2   2  10       93.75       96.48      4.73 o 
   3   2  10      165.16      177.84      4.29 o 
   4   2  10      227.88      242.66      6.95 o 
   5   2  10       47.96       42.73      3.22 o 
   6   2  10       85.81       81.02      3.70 o 
   7   2  10       14.32        5.48      3.83 o 
   8   2  10        0.29        1.10      4.11 o 
   9   2  10        8.33       13.08      4.52 o 
 -10   3  10        0.91       -1.37      5.55 o 
  -9   3  10       15.55       14.72      6.23 o 
  -8   3  10       17.47       28.07      5.89 o 
  -7   3  10       39.68       37.39      5.34 o 
  -6   3  10       11.29        9.52      2.53 o 
  -5   3  10       77.77       52.46      3.97 o 
  -4   3  10       34.17       27.12      3.36 o 
  -3   3  10        6.76        3.47      1.64 o 
  -2   3  10       13.43        7.83      2.02 o 
  -1   3  10       29.42       31.39      3.08 o 
   0   3  10        0.00        1.65      1.50 o 
   1   3  10       12.54       11.27      1.74 o 
   2   3  10        0.18        0.06      1.45 o 
   3   3  10      371.06      378.93      8.73 o 
   4   3  10      133.94      139.64      3.37 o 
   5   3  10        4.30        6.23      2.46 o 
   6   3  10       32.15       30.40      4.72 o 
   7   3  10        3.41        0.89      3.83 o 
   8   3  10        0.93        4.11      3.97 o 
   9   3  10       10.25       16.43      5.20 o 
 -10   4  10        3.82        6.85      5.14 o 
  -9   4  10        0.07        5.27      4.66 o 
  -8   4  10       21.82       17.39      4.59 o 
  -7   4  10       13.77       -4.86      4.86 o 
  -6   4  10        2.83        3.42      2.33 o 
  -5   4  10        0.21        0.62      2.40 o 
  -4   4  10       33.53       33.35      3.08 o 
  -3   4  10        8.95        8.24      1.76 o 
  -2   4  10       38.88       42.26      2.27 o 
  -1   4  10       23.52       20.72      2.01 o 
   0   4  10       15.69       14.22      2.33 o 
   1   4  10      145.65      153.17      3.58 o 
   2   4  10      102.51      104.37      3.02 o 
   3   4  10        2.81        4.79      1.63 o 
   4   4  10        7.66        8.83      1.96 o 
   5   4  10        1.11        2.74      2.33 o 
   6   4  10       17.36       17.80      4.72 o 
   7   4  10        3.96        0.55      4.04 o 
   8   4  10        0.01       -2.60      5.75 o 
   9   4  10        0.07        2.74      5.55 o 
 -10   5  10        2.13        0.41      6.23 o 
  -9   5  10       25.84       38.62      5.41 o 
  -8   5  10       15.23       11.64      4.59 o 
  -7   5  10        7.69        8.49      4.31 o 
  -6   5  10        0.27        0.00      2.40 o 
  -5   5  10       12.08        1.57      2.74 o 
  -4   5  10        0.32        0.96      2.81 o 
  -3   5  10       59.45       55.99      3.60 o 
  -2   5  10       12.41        5.74      1.72 o 
  -1   5  10        4.08        3.17      1.59 o 
   0   5  10        7.84        9.35      1.69 o 
   1   5  10        1.79        2.94      1.55 o 
   2   5  10       13.66       12.35      3.01 o 
   3   5  10        4.21        6.55      1.63 o 
   4   5  10       15.48       13.88      1.78 o 
   5   5  10        0.54       -1.03      3.35 o 
   6   5  10       34.22       33.83      4.66 o 
   7   5  10        3.50       -1.16      3.49 o 
   8   5  10        9.75        7.74      4.38 o 
   9   5  10        1.64        1.92      6.85 o 
  -9   6  10        2.12        1.57      4.31 o 
  -8   6  10        4.71        0.27      4.25 o 
  -7   6  10        4.10        0.21      4.79 o 
  -6   6  10       18.98       24.58      6.09 o 
  -5   6  10        1.42       -0.55      2.26 o 
  -4   6  10        5.32        6.55      1.81 o 
  -3   6  10       10.95       14.14      2.46 o 
  -2   6  10        3.12        1.08      1.52 o 
  -1   6  10       10.72       13.65      2.98 o 
   0   6  10       17.77       16.52      1.94 o 
   1   6  10       30.25       28.95      2.13 o 
   2   6  10       72.08       64.44      2.53 o 
   3   6  10        7.37        8.63      1.67 o 
   4   6  10        9.59        8.08      1.68 o 
   5   6  10       50.32       55.26      5.27 o 
   6   6  10       67.95       58.76      5.27 o 
   7   6  10       21.70       19.24      6.37 o 
   8   6  10        0.00       -2.46      3.90 o 
  -9   7  10        0.25       -4.86      4.86 o 
  -8   7  10        5.65       10.00      4.86 o 
  -7   7  10       10.57        4.31      4.72 o 
  -6   7  10       16.04       16.09      4.25 o 
  -5   7  10       46.59       38.83      5.27 o 
  -4   7  10        0.31        1.67      1.47 o 
  -3   7  10       51.51       48.74      6.51 o 
  -2   7  10       35.06       28.12      3.12 o 
  -1   7  10        2.62        2.13      2.09 o 
   0   7  10       17.16       23.25      1.96 o 
   1   7  10       11.06       11.62      1.77 o 
   2   7  10      107.26       96.90      2.93 o 
   3   7  10        0.64        1.81      1.46 o 
   4   7  10       36.48       37.18      3.30 o 
   5   7  10        9.48       15.54      4.04 o 
   6   7  10       12.82       13.01      4.66 o 
   7   7  10        0.83        3.63      5.55 o 
   8   7  10        8.87        4.18      4.86 o 
  -8   8  10        0.13        1.03      4.11 o 
  -7   8  10        2.44        0.75      4.31 o 
  -6   8  10        8.42        7.81      3.77 o 
  -5   8  10       10.83       10.75      4.38 o 
  -4   8  10      177.02      174.94     13.05 o 
  -3   8  10        5.74       12.70      3.03 o 
  -2   8  10        3.89        4.08      2.40 o 
  -1   8  10        7.94        9.04      5.10 o 
   0   8  10        1.27       -1.57      1.57 o 
   1   8  10       21.08       21.72      2.64 o 
   2   8  10       11.18       13.29      3.08 o 
   3   8  10        5.03        7.66      3.03 o 
   4   8  10        1.37        4.90      2.99 o 
   5   8  10       32.91       32.39      5.00 o 
   6   8  10        7.28       12.67      4.72 o 
   7   8  10       26.32        7.46      5.61 o 
  -7   9  10        1.83       -4.79      5.34 o 
  -6   9  10        0.08        5.20      5.20 o 
  -5   9  10        0.06        1.99      4.31 o 
  -4   9  10       14.61        9.39      3.31 o 
  -3   9  10        2.27        2.12      2.44 o 
  -2   9  10        1.78       -0.82      2.30 o 
  -1   9  10       76.37       74.17      4.21 o 
   0   9  10       12.56       12.70      4.93 o 
   1   9  10       56.61       64.72      4.35 o 
   2   9  10        8.76        2.75      2.81 o 
   3   9  10        4.05        7.35      2.71 o 
   4   9  10       41.14       47.15      3.66 o 
   5   9  10       19.22       11.09      5.41 o 
   6   9  10        1.75       -4.45      4.45 o 
  -7  10  10        1.17        6.78      5.07 o 
  -6  10  10        0.45        9.04      4.72 o 
  -5  10  10       55.08       49.58      5.68 o 
  -4  10  10        0.00        3.93      4.01 o 
  -3  10  10       45.49       41.96      7.43 o 
  -2  10  10        8.10        7.72      4.93 o 
  -1  10  10        6.94        5.93      3.22 o 
   0  10  10        3.18       -3.10      3.10 o 
   1  10  10        0.46        0.97      2.64 o 
   2  10  10       24.89       31.27      3.57 o 
   3  10  10        0.00       -0.24      3.01 o 
   4  10  10        6.70       12.25      3.12 o 
   5  10  10       13.46       15.06      6.64 o 
  -5  11  10        0.54        0.27      4.11 o 
  -4  11  10        7.43        7.04      3.53 o 
  -3  11  10       10.54       10.73      4.18 o 
  -2  11  10       14.21       19.51      7.63 o 
  -1  11  10        8.66        8.22      3.35 o 
   0  11  10        0.77       -2.67      3.65 o 
   1  11  10        0.08       -0.97      3.06 o 
   2  11  10       14.06       11.32      3.55 o 
   3  11  10        0.55       -0.79      3.97 o 
   4  11  10        0.55       -0.48      3.00 o 
  -3  12  10        5.29        1.12      2.94 o 
  -2  12  10       12.20       22.34      8.56 o 
  -1  12  10        1.76       -0.14      3.37 o 
   0  12  10        2.47       -1.03      3.12 o 
   1  12  10        5.98        6.31      3.87 o 
   2  12  10        0.44        0.37      3.39 o 
 -10   1  11        8.54        9.28      3.60 o 
  -9   1  11        1.71       -3.39      3.39 o 
  -8   1  11       63.88       78.33      4.49 o 
  -7   1  11       13.19       11.39      6.27 o 
  -6   1  11       48.32       44.34      3.19 o 
  -5   1  11        8.78        3.27      1.99 o 
  -4   1  11       50.29       46.05      2.52 o 
  -3   1  11        3.51        0.53      1.38 o 
  -2   1  11       15.51       15.40      2.06 o 
  -1   1  11        0.03       -0.01      1.09 o 
   0   1  11        0.62        2.20      1.09 o 
   1   1  11        6.19        6.45      1.14 o 
   2   1  11       44.99       42.72      1.59 o 
   3   1  11        2.57        3.12      2.08 o 
   4   1  11       81.12       85.47      1.97 o 
   5   1  11        4.55        2.70      2.66 o 
   6   1  11       57.48       60.57      3.87 o 
   7   1  11        1.41       -3.94      4.21 o 
   8   1  11        1.01       -2.17      3.84 o 
   9   1  11       40.00       51.98      5.21 o 
 -10   2  11        2.85        6.09      4.45 o 
  -9   2  11        2.08        2.67      4.59 o 
  -8   2  11       23.89       25.61      5.61 o 
  -7   2  11       36.14        9.24      5.00 o 
  -6   2  11        7.34        6.64      3.83 o 
  -5   2  11       31.46       31.91      3.08 o 
  -4   2  11        6.53        8.15      2.40 o 
  -3   2  11        3.23        4.53      1.62 o 
  -2   2  11       83.13       90.65      2.88 o 
  -1   2  11      193.28      197.59      5.22 o 
   0   2  11       21.86       20.53      1.93 o 
   1   2  11       22.32       23.66      1.96 o 
   2   2  11       35.86       34.08      5.55 o 
   3   2  11       11.20        6.66      2.09 o 
   4   2  11        3.54        3.78      2.02 o 
   5   2  11       10.72        8.28      4.11 o 
   6   2  11        3.16        9.38      6.09 o 
   7   2  11        9.78        0.07      4.79 o 
   8   2  11       10.55       15.41      5.34 o 
  -9   3  11        0.43       -0.27      4.52 o 
  -8   3  11        9.14       14.24      4.52 o 
  -7   3  11       17.78       16.78      4.59 o 
  -6   3  11       19.63       16.84      3.97 o 
  -5   3  11        0.02        1.85      2.26 o 
  -4   3  11        2.23       -0.14      2.26 o 
  -3   3  11       45.61       40.28      2.84 o 
  -2   3  11       57.37       43.51      8.59 o 
  -1   3  11        0.11       -1.47      1.50 o 
   0   3  11       59.99       63.23      2.58 o 
   1   3  11       61.23       63.85      3.77 o 
   2   3  11      135.82      145.17      4.90 o 
   3   3  11        3.60        2.62      1.78 o 
   4   3  11        3.42        2.51      1.61 o 
   5   3  11        4.94        2.88      4.25 o 
   6   3  11        6.26        4.52      4.79 o 
   7   3  11       14.17       -0.21      4.86 o 
   8   3  11       13.20       11.78      4.79 o 
  -9   4  11        1.28        6.16      5.41 o 
  -8   4  11        0.91        2.67      3.49 o 
  -7   4  11       14.83        2.19      4.25 o 
  -6   4  11       22.81       12.46      4.04 o 
  -5   4  11        0.35       -1.37      3.29 o 
  -4   4  11        9.30        9.72      2.60 o 
  -3   4  11       37.42       38.67      2.70 o 
  -2   4  11        1.52       -0.55      1.86 o 
  -1   4  11       21.53       23.07      1.98 o 
   0   4  11      161.95      175.18      4.73 o 
   1   4  11       32.03       27.00      2.25 o 
   2   4  11        6.42        4.77      1.61 o 
   3   4  11        6.24        4.78      1.53 o 
   4   4  11       35.31       41.23      7.64 o 
   5   4  11        0.00        0.89      3.35 o 
   6   4  11       27.21       29.03      6.71 o 
   7   4  11        7.44        5.75      3.83 o 
   8   4  11        0.28       -0.48      6.30 o 
  -9   5  11        5.15       11.78      4.79 o 
  -8   5  11        0.16        6.16      4.11 o 
  -7   5  11        4.19        0.55      4.11 o 
  -6   5  11        5.35        7.53      3.77 o 
  -5   5  11        0.58       -2.19      3.70 o 
  -4   5  11       13.76       11.01      1.81 o 
  -3   5  11       17.53       17.94      2.77 o 
  -2   5  11        9.70        8.57      2.77 o 
  -1   5  11       10.45       10.60      1.76 o 
   0   5  11       12.63        9.39      3.18 o 
   1   5  11        1.10        0.64      1.62 o 
   2   5  11       10.97        8.82      1.63 o 
   3   5  11        4.99        7.26      2.78 o 
   4   5  11      130.17      132.79      4.71 o 
   5   5  11       55.50       55.88      5.62 o 
   6   5  11        6.68        2.94      4.31 o 
   7   5  11        6.54        0.48      4.72 o 
   8   5  11        0.02        4.18      5.61 o 
  -8   6  11        6.36        0.48      4.45 o 
  -7   6  11        0.58        5.61      4.59 o 
  -6   6  11        6.20        4.59      3.70 o 
  -5   6  11        0.43       -3.77      3.77 o 
  -4   6  11        1.45       -0.27      3.53 o 
  -3   6  11        6.73        7.86      3.90 o 
  -2   6  11        3.03        3.08      1.55 o 
  -1   6  11        5.03        3.04      1.52 o 
   0   6  11       10.21        9.07      1.88 o 
   1   6  11       51.31       46.42      2.20 o 
   2   6  11        1.23       -1.29      2.44 o 
   3   6  11       19.73       16.24      3.66 o 
   4   6  11        1.25       -0.94      5.20 o 
   5   6  11       22.20       30.33      4.59 o 
   6   6  11       38.32       38.07      5.48 o 
   7   6  11        0.09        2.74      4.24 o 
  -8   7  11        0.01       -1.37      4.66 o 
  -7   7  11        0.03       -3.42      4.24 o 
  -6   7  11        0.35        5.20      4.45 o 
  -5   7  11        5.74        4.72      6.44 o 
  -4   7  11      113.25      119.64      4.65 o 
  -3   7  11        1.45        2.37      2.30 o 
  -2   7  11        6.45        0.17      2.85 o 
  -1   7  11        7.32        3.59      2.41 o 
   0   7  11       15.08       14.45      3.83 o 
   1   7  11       59.22       61.79      3.77 o 
   2   7  11        1.59        2.78      2.43 o 
   3   7  11        2.15        0.77      3.22 o 
   4   7  11        9.72       15.93      5.99 o 
   5   7  11        3.87        3.83      4.59 o 
   6   7  11        0.09       -4.31      5.07 o 
   7   7  11        4.20        3.90      4.79 o 
  -7   8  11        0.35        2.40      4.52 o 
  -6   8  11        0.00        9.65      4.79 o 
  -5   8  11        1.15        3.42      4.31 o 
  -4   8  11        0.03       -2.91      2.91 o 
  -3   8  11        5.18        3.34      4.04 o 
  -2   8  11       31.56       37.30      3.60 o 
  -1   8  11       37.10       40.13      3.39 o 
   0   8  11        7.44        3.89      4.52 o 
   1   8  11        4.70        2.46      2.78 o 
   2   8  11        1.84        3.69      2.91 o 
   3   8  11        2.76        4.98      2.87 o 
   4   8  11        6.91        6.46      3.75 o 
   5   8  11       38.03       37.52      6.37 o 
   6   8  11       30.22       27.60      5.82 o 
  -6   9  11        1.05       -5.75      6.71 o 
  -5   9  11        0.33       -0.68      4.31 o 
  -4   9  11       18.93       23.67      8.22 o 
  -3   9  11       72.94       67.39      4.21 o 
  -2   9  11       43.83       43.53      4.62 o 
  -1   9  11        9.84        6.48      4.52 o 
   0   9  11      326.53      349.63      7.41 o 
   1   9  11       17.69       18.59      3.32 o 
   2   9  11       27.69       33.08      4.96 o 
   3   9  11        4.14        0.41      4.11 o 
   4   9  11        4.72        6.80      3.53 o 
   5   9  11        0.76        3.90      4.79 o 
  -5  10  11        7.29        9.38      4.86 o 
  -4  10  11       14.39       19.93      4.68 o 
  -3  10  11        8.09        7.49      4.79 o 
  -2  10  11        3.07        5.21      2.95 o 
  -1  10  11        7.71        4.29      3.06 o 
   0  10  11       10.76        4.93      3.05 o 
   1  10  11      114.13      119.17      5.62 o 
   2  10  11        1.56        4.59      3.00 o 
   3  10  11       11.46       11.16      7.67 o 
   4  10  11        2.92        1.76      3.08 o 
  -3  11  11        0.85        6.24      4.21 o 
  -2  11  11        4.03        5.80      3.23 o 
  -1  11  11        0.20        0.38      3.19 o 
   0  11  11        1.88        4.84      3.75 o 
   1  11  11       41.97       48.11      4.39 o 
   2  11  11        0.07        2.09      2.71 o 
  -9   0  12       78.31       75.20      7.33 o 
  -8   0  12       19.04       15.61      5.61 o 
  -7   0  12        8.37       10.96      4.52 o 
  -6   0  12        1.15        2.33      3.49 o 
  -5   0  12       23.55       26.50      4.38 o 
  -4   0  12       46.98       55.26      5.07 o 
  -3   0  12       29.38       27.02      1.98 o 
  -2   0  12        1.69        4.68      1.48 o 
  -1   0  12       10.46       10.91      1.82 o 
   0   0  12       23.52       17.91      1.79 o 
   1   0  12        0.35       -0.37      1.54 o 
   2   0  12       76.59       77.38      2.65 o 
   3   0  12      116.12      117.38      6.92 o 
   4   0  12      118.93      106.96      4.25 o 
   5   0  12        8.17       15.61      4.04 o 
   6   0  12      152.81      155.98      7.40 o 
   7   0  12       11.63       16.84      4.86 o 
  -9   1  12       13.52       19.71      3.85 o 
  -8   1  12       10.34       11.89      3.24 o 
  -7   1  12       49.23       55.35      5.10 o 
  -6   1  12        1.84        0.79      2.60 o 
  -5   1  12        0.00       -2.87      2.87 o 
  -4   1  12       21.68       21.98      4.07 o 
  -3   1  12        3.63        2.86      1.09 o 
  -2   1  12        4.14        3.40      1.94 o 
  -1   1  12       93.24       97.53      2.07 o 
   0   1  12      113.32      128.39      2.26 o 
   1   1  12      130.72      141.54      2.31 o 
   2   1  12      314.18      360.90      5.48 o 
   3   1  12      104.00      117.84      3.07 o 
   4   1  12       11.07       11.00      2.03 o 
   5   1  12        1.23       -1.31      3.03 o 
   6   1  12        1.26        0.67      2.78 o 
   7   1  12       12.89        3.30      3.11 o 
  -9   2  12        8.10       13.49      4.86 o 
  -8   2  12       16.09       14.72      4.86 o 
  -7   2  12       24.98        4.25      4.72 o 
  -6   2  12        9.19        9.59      3.83 o 
  -5   2  12        7.46        5.82      3.70 o 
  -4   2  12        2.98        5.82      5.41 o 
  -3   2  12       11.60       11.67      3.36 o 
  -2   2  12      102.25      114.06      3.00 o 
  -1   2  12       31.12       29.79      2.05 o 
   0   2  12       12.00       12.39      1.74 o 
   1   2  12       30.43       26.30      2.01 o 
   2   2  12      182.92      195.34      5.33 o 
   3   2  12       26.47       23.44      2.90 o 
   4   2  12        0.08        1.10      2.22 o 
   5   2  12        4.55        8.28      4.11 o 
   6   2  12        1.59        5.34      4.04 o 
   7   2  12        0.92        8.08      6.50 o 
  -8   3  12        9.03       15.82      4.86 o 
  -7   3  12       29.72       30.47      5.27 o 
  -6   3  12        3.08       -2.26      4.31 o 
  -5   3  12       12.85        9.72      4.72 o 
  -4   3  12        0.32       -0.96      3.83 o 
  -3   3  12       39.84       36.01      4.90 o 
  -2   3  12        2.13        1.73      1.52 o 
  -1   3  12        5.76        3.23      1.57 o 
   0   3  12       30.67       32.75      2.13 o 
   1   3  12      273.30      276.62      6.03 o 
   2   3  12        1.16       -0.10      2.44 o 
   3   3  12       11.51       12.38      2.50 o 
   4   3  12       17.71       24.87      3.49 o 
   5   3  12        0.03       -3.83      3.83 o 
   6   3  12        5.86       13.35      4.66 o 
   7   3  12        7.13        9.11      5.20 o 
  -8   4  12       12.35       13.83      4.86 o 
  -7   4  12        2.92       -3.90      3.90 o 
  -6   4  12       20.39       11.09      4.11 o 
  -5   4  12        4.73        5.00      3.70 o 
  -4   4  12        3.48        5.00      3.35 o 
  -3   4  12        7.35        8.23      2.59 o 
  -2   4  12       15.53       16.50      2.68 o 
  -1   4  12       26.29       24.24      3.00 o 
   0   4  12        3.15        2.68      2.44 o 
   1   4  12        0.00       -1.13      2.23 o 
   2   4  12        0.06        3.58      2.60 o 
   3   4  12        6.05        5.58      3.07 o 
   4   4  12       35.12       38.35      3.36 o 
   5   4  12       14.06       20.88      4.79 o 
   6   4  12        4.33        1.23      3.97 o 
   7   4  12        3.01       10.95      6.30 o 
  -8   5  12        1.63       11.02      5.07 o 
  -7   5  12        3.00       -1.71      5.27 o 
  -6   5  12        1.18        4.79      4.38 o 
  -5   5  12        9.12        4.59      3.56 o 
  -4   5  12       30.66       32.88      7.50 o 
  -3   5  12       13.76       19.24      4.31 o 
  -2   5  12        0.02        3.03      2.13 o 
  -1   5  12        0.37        0.25      2.50 o 
   0   5  12        3.64        3.06      2.48 o 
   1   5  12        0.10        0.17      2.64 o 
   2   5  12        2.29        0.91      2.45 o 
   3   5  12        0.33        0.70      2.58 o 
   4   5  12        3.06       -0.01      8.18 o 
   5   5  12        0.26        3.15      4.18 o 
   6   5  12       56.89       53.89      7.26 o 
  -7   6  12        0.11        5.68      4.45 o 
  -6   6  12        1.57        0.27      4.52 o 
  -5   6  12        0.04        8.15      3.70 o 
  -4   6  12        8.33       10.92      3.68 o 
  -3   6  12        3.55        2.30      2.59 o 
  -2   6  12        0.87        5.25      2.63 o 
  -1   6  12        2.06        2.95      4.18 o 
   0   6  12        4.23        0.10      4.18 o 
   1   6  12        2.69        1.20      3.48 o 
   2   6  12        0.00       -0.59      2.41 o 
   3   6  12       19.66       23.03      4.83 o 
   4   6  12        6.07        3.98      2.93 o 
   5   6  12        1.22        5.14      4.52 o 
   6   6  12        5.95        3.01      4.72 o 
  -7   7  12        3.38       -5.00      5.00 o 
  -6   7  12        0.04       -4.66      6.37 o 
  -5   7  12       27.25       19.10      4.93 o 
  -4   7  12        6.01        3.59      2.83 o 
  -3   7  12        0.28        2.30      2.71 o 
  -2   7  12        2.82        2.10      2.81 o 
  -1   7  12        1.70        3.41      2.63 o 
   0   7  12      100.63      119.78      4.82 o 
   1   7  12       27.43       32.65      3.85 o 
   2   7  12        3.41        3.15      2.38 o 
   3   7  12        2.39        5.21      3.25 o 
   4   7  12        0.02        0.07      3.50 o 
   5   7  12        0.40        7.12      4.24 o 
  -6   8  12        7.54       10.54      6.92 o 
  -5   8  12        2.49        5.07      4.31 o 
  -4   8  12        0.19       -0.35      4.00 o 
  -3   8  12        0.62       -0.78      3.77 o 
  -2   8  12        0.01        1.33      3.22 o 
  -1   8  12        0.14        0.91      3.25 o 
   0   8  12        8.91        6.63      3.69 o 
   1   8  12       70.24       60.97      4.40 o 
   2   8  12       61.03       62.35      8.87 o 
   3   8  12        2.53        6.47      3.09 o 
   4   8  12        8.12        3.82      3.05 o 
  -4   9  12        0.71        4.14      3.76 o 
  -3   9  12        2.16        3.00      2.95 o 
  -2   9  12        0.15       -2.89      2.89 o 
  -1   9  12       29.05       27.83      3.63 o 
   0   9  12        0.61       -2.11      3.49 o 
   1   9  12        1.34        7.70      3.34 o 
   2   9  12        8.40       15.49      5.79 o 
   3   9  12        4.89        8.59      3.16 o 
  -2  10  12        0.43        1.03      4.09 o 
  -1  10  12        0.00        0.59      3.05 o 
   0  10  12        1.00       -1.08      3.16 o 
   1  10  12       24.07       24.07      7.98 o 
  -7   1  13        3.00        0.87      3.58 o 
  -6   1  13        5.82        3.25      2.57 o 
  -5   1  13        0.71        3.01      3.38 o 
  -4   1  13       34.64       29.33      3.17 o 
  -3   1  13        0.82        3.40      2.09 o 
  -2   1  13       19.38       19.77      2.33 o 
  -1   1  13        0.00       -1.57      1.80 o 
   0   1  13       15.96       14.69      2.18 o 
   1   1  13       30.17       33.11      2.35 o 
   2   1  13       33.61       40.61      2.43 o 
   3   1  13       58.74       55.94      2.54 o 
   4   1  13       16.58       18.91      2.19 o 
   5   1  13        0.62        1.03      2.82 o 
   6   1  13        1.46        0.49      3.00 o 
  -7   2  13       11.78       15.20      6.71 o 
  -6   2  13        8.80        3.56      4.38 o 
  -5   2  13       11.91        9.52      4.52 o 
  -4   2  13       28.25       24.86      4.79 o 
  -3   2  13       22.47       21.09      4.90 o 
  -2   2  13        0.06        1.53      3.29 o 
  -1   2  13        1.48        1.71      3.12 o 
   0   2  13        7.75        8.38      3.46 o 
   1   2  13       36.50       33.28      3.53 o 
   2   2  13       54.72       63.94      4.16 o 
   3   2  13       39.91       45.22      5.89 o 
   4   2  13        1.39        1.69      4.11 o 
   5   2  13       18.75        9.93      5.48 o 
   6   2  13        1.23        4.31      6.64 o 
  -7   3  13        1.99       -0.41      4.38 o 
  -6   3  13        1.89        7.26      4.18 o 
  -5   3  13        6.81        4.66      3.90 o 
  -4   3  13        0.00        4.72      3.70 o 
  -3   3  13       19.86       16.30      3.04 o 
  -2   3  13       43.94       40.84     10.20 o 
  -1   3  13       16.31       16.36      2.93 o 
   0   3  13       37.23       42.91      3.78 o 
   1   3  13        3.67        2.14      2.53 o 
   2   3  13        2.81        5.08      2.86 o 
   3   3  13       24.61       28.96      3.34 o 
   4   3  13        7.56       -1.57      5.17 o 
   5   3  13        0.86        7.60      3.90 o 
   6   3  13        1.04        2.94      6.50 o 
  -7   4  13        0.41        3.08      6.09 o 
  -6   4  13        0.09       -3.70      4.11 o 
  -5   4  13        6.27        9.72      4.25 o 
  -4   4  13        4.22        3.97      3.63 o 
  -3   4  13        9.19        4.71      2.69 o 
  -2   4  13        6.72        6.08      2.91 o 
  -1   4  13        1.16       -4.15      5.00 o 
   0   4  13        0.10        2.90      4.66 o 
   1   4  13       14.50       16.11      3.04 o 
   2   4  13        5.08        5.93      3.90 o 
   3   4  13        0.07       -2.50      2.50 o 
   4   4  13        6.46        4.53      3.42 o 
   5   4  13        0.00       -4.45      4.45 o 
  -6   5  13        1.32        4.79      4.45 o 
  -5   5  13        8.05        4.86      4.38 o 
  -4   5  13        4.09        3.29      2.90 o 
  -3   5  13        0.22        4.89      2.51 o 
  -2   5  13        2.92        1.69      4.01 o 
  -1   5  13        5.13        1.24      2.81 o 
   0   5  13        8.48        9.36      2.53 o 
   1   5  13        4.86        1.88      6.71 o 
   2   5  13       44.17       49.77      6.88 o 
   3   5  13       19.90       23.69      3.73 o 
   4   5  13       15.72       16.71      4.01 o 
   5   5  13       11.76       16.78      5.41 o 
  -6   6  13        0.00        2.40      4.45 o 
  -5   6  13        0.92        2.40      4.24 o 
  -4   6  13        4.29       -2.75      3.16 o 
  -3   6  13        0.36       -3.67      3.67 o 
  -2   6  13        0.00        0.99      2.50 o 
  -1   6  13        5.45        8.79      3.19 o 
   0   6  13        6.33       11.66      3.40 o 
   1   6  13       24.61       25.10      3.71 o 
   2   6  13        0.00        3.72      3.45 o 
   3   6  13       16.90       11.30      3.36 o 
   4   6  13        8.31       11.12      2.86 o 
  -5   7  13        0.01       -3.01      4.52 o 
  -4   7  13        1.05        1.69      3.89 o 
  -3   7  13        0.03        0.52      7.15 o 
  -2   7  13        2.29        0.32      3.57 o 
  -1   7  13       11.50        7.91      3.10 o 
   0   7  13       18.59       23.53      4.11 o 
   1   7  13        4.03        2.75      5.24 o 
   2   7  13        2.63       -0.19      2.93 o 
   3   7  13        0.10        0.87      3.16 o 
  -3   8  13       34.69       43.62      4.14 o 
  -2   8  13        0.36        2.26      3.05 o 
  -1   8  13       12.00       14.77      3.70 o 
   0   8  13        0.25       -0.67      7.43 o 
   1   8  13       10.04       12.46      3.38 o 
   2   8  13        1.17        3.38      3.46 o 
  -6   0  14        1.01        7.46      4.45 o 
  -5   0  14       10.73       30.47      6.23 o 
  -4   0  14        0.00        0.55      3.63 o 
  -3   0  14        1.72        0.32      3.41 o 
  -2   0  14        1.04        1.99      3.63 o 
  -1   0  14        0.47        0.45      3.12 o 
   0   0  14        3.67        6.18      4.42 o 
   1   0  14       31.64       33.03      3.39 o 
   2   0  14        0.67        4.01      2.71 o 
   3   0  14       11.14        8.33      2.94 o 
   4   0  14       20.12       14.29      3.69 o 
  -6   1  14        3.10        2.80      3.02 o 
  -5   1  14        2.41        6.27      3.00 o 
  -4   1  14        7.49       11.82      4.55 o 
  -3   1  14        7.14        4.83      1.96 o 
  -2   1  14        0.12        1.07      2.04 o 
  -1   1  14       50.26       55.71      2.79 o 
   0   1  14      127.94      151.56      4.30 o 
   1   1  14        7.76        7.52      2.00 o 
   2   1  14        7.00       12.52      2.34 o 
   3   1  14        6.31        3.68      2.07 o 
   4   1  14        1.02        1.98      2.53 o 
  -6   2  14        1.14       -0.34      4.52 o 
  -5   2  14        0.50       -0.82      3.77 o 
  -4   2  14       34.95       39.85      5.48 o 
  -3   2  14        0.04        5.70      5.41 o 
  -2   2  14       14.84       21.09      2.98 o 
  -1   2  14        0.00        7.06      8.01 o 
   0   2  14       35.37       25.44      3.56 o 
   1   2  14        4.72        6.37      3.09 o 
   2   2  14       30.31       31.09      7.12 o 
   3   2  14        0.00        1.06      3.51 o 
   4   2  14        6.65       11.58      5.65 o 
  -5   3  14       17.78        4.93      5.48 o 
  -4   3  14        2.71       -2.05      3.56 o 
  -3   3  14        3.37        7.55      3.40 o 
  -2   3  14       17.41       12.70      3.19 o 
  -1   3  14       14.50        9.42      2.99 o 
   0   3  14        6.03       10.25      3.33 o 
   1   3  14        9.42       10.23      3.09 o 
   2   3  14        1.14        0.50      3.94 o 
   3   3  14        0.28       -2.21      2.60 o 
   4   3  14        1.14        2.28      3.11 o 
  -5   4  14        2.26       -2.81      3.83 o 
  -4   4  14        0.11       -2.05      4.59 o 
  -3   4  14        0.70        2.47      3.12 o 
  -2   4  14        0.66       -1.02      3.18 o 
  -1   4  14        6.86       10.77      3.43 o 
   0   4  14       11.46       12.09      3.19 o 
   1   4  14        8.29       12.65      3.11 o 
   2   4  14        4.06        1.96      4.18 o 
   3   4  14        2.41        3.39      3.16 o 
  -4   5  14        0.01        1.87      3.42 o 
  -3   5  14        0.10       -2.76      2.76 o 
  -2   5  14        5.78        4.54      3.12 o 
  -1   5  14        0.08        3.40      2.97 o 
   0   5  14        4.00        7.23      3.59 o 
   1   5  14        1.65       -1.56      2.46 o 
   2   5  14        3.30        5.43      4.31 o 
  -3   6  14        2.91        7.04      3.69 o 
  -2   6  14        1.34        0.43      3.20 o 
  -1   6  14        0.06        1.33      5.99 o 
   0   6  14        0.15        7.31      3.76 o 
   1   6  14       15.29       11.95      3.34 o 
  -3   1  15        4.18        3.69      2.27 o 
  -2   1  15       31.29       31.61      2.83 o 
  -1   1  15       14.31       20.24      2.45 o 
   0   1  15       30.55       33.85      2.76 o 
   1   1  15       37.06       39.81      2.83 o 
  -2   2  15        7.19        5.07      3.41 o 
  -1   2  15        5.65        2.43      6.64 o 
   0   2  15       26.51       23.70      3.70 o 
                                                 
